# Supplementary material for: An illustrated key to the species of Gasteruption Latreille (Hymenoptera, Gasteruptiidae) from Palaearctic China, with description of four new species
Source: Zookeys. 2021 May 19;1038:1–103. doi: 10.3897/zookeys.1038.64978 (PMC8154885; doi:10.3897/zookeys.1038.64978)
Supplement: XML Treatment for Gasteruption [file zookeys.1038.64978-treatment1.xml]

<!DOCTYPE tp:taxon-treatment
  PUBLIC "-//TaxonX//DTD Taxonomic Treatment Publishing DTD v0 20100105//EN" "tax-treatment-NSO.dtd">
<tp:taxon-treatment xmlns:tp="http://www.plazi.org/taxpub"><tp:treatment-meta><kwd-group><label>Taxon classification</label><kwd><named-content xmlns:xlink="http://www.w3.org/1999/xlink" content-type="kingdom">Animalia</named-content></kwd><kwd><named-content xmlns:xlink="http://www.w3.org/1999/xlink" content-type="order">Hymenoptera</named-content></kwd><kwd><named-content xmlns:xlink="http://www.w3.org/1999/xlink" content-type="family">Gasteruptiidae</named-content></kwd></kwd-group><mixed-citation publication-type="journal"><person-group><name><surname>Tan</surname><given-names>Jiang-Li</given-names></name><name><surname>van Achterberg</surname><given-names>Cornelis</given-names></name><name><surname>Wu</surname><given-names>Jia-Xuan</given-names></name><name><surname>Wang</surname><given-names>Hang</given-names></name><name><surname>Zhang</surname><given-names>Qi-Jing</given-names></name></person-group><article-title>An illustrated key to the species of <italic><tp:taxon-name><tp:taxon-name-part taxon-name-part-type="genus" reg="Gasteruption">Gasteruption</tp:taxon-name-part></tp:taxon-name></italic> Latreille (<tp:taxon-name><tp:taxon-name-part taxon-name-part-type="order">Hymenoptera</tp:taxon-name-part></tp:taxon-name>, <tp:taxon-name><tp:taxon-name-part taxon-name-part-type="family">Gasteruptiidae</tp:taxon-name-part></tp:taxon-name>) from Palaearctic China, with description of four new species</article-title><source>Zookeys</source><day>19</day><month>5</month><year>2021</year><volume>1038</volume><fpage>1</fpage><lpage>103</lpage><pub-id pub-id-type="doi">10.3897/zookeys.1038.64978</pub-id></mixed-citation></tp:treatment-meta><tp:nomenclature><tp:taxon-name><object-id xmlns:xlink="http://www.w3.org/1999/xlink" content-type="arpha" xlink:type="simple">7A7AC7FA-4A97-556A-A823-4B3D5E660C27</object-id>
            <tp:taxon-name-part taxon-name-part-type="genus" reg="Gasteruption">Gasteruption</tp:taxon-name-part>
          </tp:taxon-name><tp:taxon-authority>Latreille, 1797</tp:taxon-authority><xref ref-type="fig" rid="F1">Figs 1–2</xref><xref ref-type="fig" rid="F2">, 3</xref><xref ref-type="fig" rid="F3">, 4–12</xref><xref ref-type="fig" rid="F4">, 13–17</xref><xref ref-type="fig" rid="F5">, 18–26</xref><xref ref-type="fig" rid="F6">, 27–28</xref><xref ref-type="fig" rid="F7">, 29–37</xref><xref ref-type="fig" rid="F8">, 38–40</xref><xref ref-type="fig" rid="F9">, 41–49</xref><xref ref-type="fig" rid="F10">, 50–56</xref><xref ref-type="fig" rid="F11">, 57–62</xref><xref ref-type="fig" rid="F12">, 63–71</xref><xref ref-type="fig" rid="F13">, 72–79</xref><xref ref-type="fig" rid="F14">, 80–82</xref><xref ref-type="fig" rid="F15">, 83–92</xref><xref ref-type="fig" rid="F16">, 93–97</xref><xref ref-type="fig" rid="F17">, 98–106</xref><xref ref-type="fig" rid="F18">, 107–108</xref><xref ref-type="fig" rid="F19">, 109–117</xref><xref ref-type="fig" rid="F20">, 118–123</xref><xref ref-type="fig" rid="F21">, 124–127</xref><xref ref-type="fig" rid="F22">, 128–136</xref><xref ref-type="fig" rid="F23">, 137–138</xref><xref ref-type="fig" rid="F24">, 139–143</xref><xref ref-type="fig" rid="F25">, 144</xref><xref ref-type="fig" rid="F26">, 145–154</xref><xref ref-type="fig" rid="F27">, 155–156</xref><xref ref-type="fig" rid="F28">, 157–165</xref><xref ref-type="fig" rid="F29">, 166–167</xref><xref ref-type="fig" rid="F30">, 168–173</xref><xref ref-type="fig" rid="F31">, 174–175</xref><xref ref-type="fig" rid="F32">, 176–187</xref><xref ref-type="fig" rid="F33">, 188</xref><xref ref-type="fig" rid="F34">, 189–194</xref><xref ref-type="fig" rid="F35">, 195–197</xref><xref ref-type="fig" rid="F36">, 198–207</xref><xref ref-type="fig" rid="F37">, 208–212</xref><xref ref-type="fig" rid="F38">, 213–214</xref><xref ref-type="fig" rid="F39">, 215–223</xref><xref ref-type="fig" rid="F40">, 224–225</xref><xref ref-type="fig" rid="F41">, 226–231</xref><xref ref-type="fig" rid="F42">, 232–234</xref><xref ref-type="fig" rid="F43">, 235–245</xref><xref ref-type="fig" rid="F44">, 246–252</xref><xref ref-type="fig" rid="F45">, 253</xref><xref ref-type="fig" rid="F46">, 254–263</xref><xref ref-type="fig" rid="F47">, 264–271</xref><xref ref-type="fig" rid="F48">, 272–275</xref><xref ref-type="fig" rid="F49">, 276–284</xref><xref ref-type="fig" rid="F50">, 285–291</xref><xref ref-type="fig" rid="F51">, 292–298</xref><xref ref-type="fig" rid="F52">, 299–307</xref></tp:nomenclature><tp:treatment-sec sec-type="remarks" id="SECID0EVHAE"><title>Remarks.</title><p><italic><tp:taxon-name><tp:taxon-name-part taxon-name-part-type="genus" reg="Gasteruption">Gasteruption</tp:taxon-name-part></tp:taxon-name></italic> Latreille, 1797: 113; <xref ref-type="bibr" rid="B68">Zhao et al. 2012</xref>: 6–7 (diagnosis, references, key); <xref ref-type="bibr" rid="B61">van Achterberg 2013</xref>: 59 (key to Dutch spp.); <xref ref-type="bibr" rid="B21">Jennings and Parslow 2014</xref>: 95 (Australia); <xref ref-type="bibr" rid="B62">van Achterberg and Talebi 2014</xref>: 10 (illustrated key Iran and Turkey); <xref ref-type="bibr" rid="B69">Žikić et al. 2014</xref>: 573 (distribution in former Yugoslavia); <xref ref-type="bibr" rid="B63">van Breugel 2014</xref>: 424–432 (<italic><tp:taxon-name><tp:taxon-name-part taxon-name-part-type="genus" reg="Gasteruption">Gasteruption</tp:taxon-name-part></tp:taxon-name></italic> in bee hotels); Mao et al. 2014: 1864; Jennings et al. 2015: 399 (New Caledonia); <xref ref-type="bibr" rid="B54">Tan et al. 2016</xref>: 53 (illustrated key Pal. China); <xref ref-type="bibr" rid="B22">Johansson and van Achterberg 2016</xref>: 74 (<italic><tp:taxon-name><tp:taxon-name-part taxon-name-part-type="genus" reg="Gasteruption">G.</tp:taxon-name-part> <tp:taxon-name-part taxon-name-part-type="species" reg="assectator">assectator</tp:taxon-name-part></tp:taxon-name></italic> aggregate); <xref ref-type="bibr" rid="B29">Lotfalizadeh et al. 2017</xref>: 144 (Iran); <xref ref-type="bibr" rid="B48">Saure et al. 2017</xref>: 191 (Arabian Peninsula); <xref ref-type="bibr" rid="B3">Bogusch et al. 2018</xref>: 4 (<italic><tp:taxon-name><tp:taxon-name-part taxon-name-part-type="genus" reg="Gasteruption">Gasteruption</tp:taxon-name-part></tp:taxon-name></italic> spp. in reed galls); <xref ref-type="bibr" rid="B43">Orlovskytė et al. 2018</xref>: 119 (checklist Lithuania). Type-species (designated by Latreille 1810): <italic><tp:taxon-name><tp:taxon-name-part taxon-name-part-type="genus" reg="Ichneumon">Ichneumon</tp:taxon-name-part> <tp:taxon-name-part taxon-name-part-type="species" reg="assectator">assectator</tp:taxon-name-part></tp:taxon-name></italic> Linnaeus, 1758.</p><sec sec-type="Key to species of the genus Gasteruption Latreille from Palaearctic China" id="SECID0EWKAE"><title>Key to species of the genus <italic><tp:taxon-name><tp:taxon-name-part taxon-name-part-type="genus" reg="Gasteruption">Gasteruption</tp:taxon-name-part></tp:taxon-name></italic> Latreille from Palaearctic China</title><table-wrap content-type="key" position="anchor" orientation="portrait"><table id="TID0EWGAC" rules="all"><tbody><tr><td rowspan="1" colspan="1">1</td><td rowspan="1" colspan="1">Ovipositor present (a); antenna with 14 segments (b) (females)</td><td rowspan="1" colspan="1">
                      <bold>2</bold>
                    </td></tr><tr><td rowspan="1" colspan="3">
                      <inline-graphic xmlns:xlink="http://www.w3.org/1999/xlink" xlink:href="zookeys-1038-001-i001.jpg" xlink:type="simple" id="oo_544366.jpg"/>
                    </td></tr><tr><td rowspan="1" colspan="1">–</td><td rowspan="1" colspan="1">Ovipositor absent (aa); antenna with 13 segments (bb) (males); [if males are unknown, the species is provisionally inserted]</td><td rowspan="1" colspan="1">
                      <bold>38</bold>
                    </td></tr><tr><td rowspan="1" colspan="3">
                      <inline-graphic xmlns:xlink="http://www.w3.org/1999/xlink" xlink:href="zookeys-1038-001-i002.jpg" xlink:type="simple" id="oo_544436.jpg"/>
                    </td></tr><tr><td rowspan="1" colspan="1">2</td><td rowspan="1" colspan="1">Apex of ovipositor sheath blackish or dark brown; if narrowly pale apically, then white, ivory or brownish-yellow part at most 0.3× as long as hind basitarsus (a); (intermediate species are included in both alternatives)</td><td rowspan="1" colspan="1">
                      <bold>3</bold>
                    </td></tr><tr><td rowspan="1" colspan="3">
                      <inline-graphic xmlns:xlink="http://www.w3.org/1999/xlink" xlink:href="zookeys-1038-001-i003.jpg" xlink:type="simple" id="oo_544437.jpg"/>
                    </td></tr><tr><td rowspan="1" colspan="1">–</td><td rowspan="1" colspan="1">Apex of ovipositor sheath distinctly white or ivory (but rarely pale brown) and pale part 0.3–8.0× as long as hind basitarsus (aa)</td><td rowspan="1" colspan="1">
                      <bold>23</bold>
                    </td></tr><tr><td rowspan="1" colspan="3">
                      <inline-graphic xmlns:xlink="http://www.w3.org/1999/xlink" xlink:href="zookeys-1038-001-i004.jpg" xlink:type="simple" id="oo_544438.jpg"/>
                    </td></tr><tr><td rowspan="1" colspan="1">3</td><td rowspan="1" colspan="1">Ovipositor sheath 0.6–2.0× as long as hind tibia and 0.3–1.2× as long as hind tibia and tarsus combined (a); incision of hypopygium shallow V-shaped and up to apical 0.2 (b) or absent; occipital carina obsolescent to narrowly lamelliform medio-dorsally (c)</td><td rowspan="1" colspan="1">
                      <bold>4</bold>
                    </td></tr><tr><td rowspan="1" colspan="3">
                      <inline-graphic xmlns:xlink="http://www.w3.org/1999/xlink" xlink:href="zookeys-1038-001-i005.jpg" xlink:type="simple" id="oo_544439.jpg"/>
                    </td></tr><tr><td rowspan="1" colspan="1">–</td><td rowspan="1" colspan="1">Ovipositor sheath 3.0–7.0× as long as hind tibia and 1.9–4.0× as long as hind tibia and tarsus combined (aa); incision of hypopygium often deep and slit-like up to apical 0.3–0.5 (bb); occipital carina obsolescent (c) or distinctly lamelliform (cc) medio-dorsally</td><td rowspan="1" colspan="1">
                      <bold>16</bold>
                    </td></tr><tr><td rowspan="1" colspan="3">
                      <inline-graphic xmlns:xlink="http://www.w3.org/1999/xlink" xlink:href="zookeys-1038-001-i006.jpg" xlink:type="simple" id="oo_544440.jpg"/>
                    </td></tr><tr><td rowspan="1" colspan="1">4</td><td rowspan="1" colspan="1">Head in anterior view protruding below lower level of eyes, 0.5–0.6× length of second antennal segment and 0.4–0.6× basal width of mandible and mandibular condylus distinctly below lower level of eyes (a); in lateral view condylar incision of malar space remains far removed from eye (b); ovipositor sheath 0.4–0.9× as long as hind tibia (c)</td><td rowspan="1" colspan="1">
                      <bold><italic><tp:taxon-name><tp:taxon-name-part taxon-name-part-type="genus" reg="Gasteruption">G.</tp:taxon-name-part> <tp:taxon-name-part taxon-name-part-type="species" reg="minutum">minutum</tp:taxon-name-part></tp:taxon-name></italic> (Tournier, 1877)</bold>
                    </td></tr><tr><td rowspan="1" colspan="3">
                      <inline-graphic xmlns:xlink="http://www.w3.org/1999/xlink" xlink:href="zookeys-1038-001-i007.jpg" xlink:type="simple" id="oo_544441.jpg"/>
                    </td></tr><tr><td rowspan="1" colspan="1">–</td><td rowspan="1" colspan="1">Head in anterior view slightly protruding below lower level of eyes by less than half basal width of mandible and mandibular condylus near lower level of eyes (aa); in lateral view condylar incision of malar space close to eye (bb), rarely slightly wider; ovipositor sheath 0.7–2.7× as long as hind tibia (cc)</td><td rowspan="1" colspan="1">
                      <bold>5</bold>
                    </td></tr><tr><td rowspan="1" colspan="3">
                      <inline-graphic xmlns:xlink="http://www.w3.org/1999/xlink" xlink:href="zookeys-1038-001-i008.jpg" xlink:type="simple" id="oo_544442.jpg"/>
                    </td></tr><tr><td rowspan="1" colspan="1">5</td><td rowspan="1" colspan="1">Clypeus with rather large shallow depression (a); mesoscutum densely reticulate-rugulose or -rugose (b); hind basitarsus stout (c); apical antennal segment 1.4–1.6× third antennal segment (d); [ovipositor sheath 0.6–1.5× as long as hind tibia]</td><td rowspan="1" colspan="1">
                      <bold><italic><tp:taxon-name><tp:taxon-name-part taxon-name-part-type="genus" reg="Gasteruption">G.</tp:taxon-name-part> <tp:taxon-name-part taxon-name-part-type="species" reg="hastator">hastator</tp:taxon-name-part></tp:taxon-name></italic> (Fabricius, 1804)</bold>
                    </td></tr><tr><td rowspan="1" colspan="3">
                      <inline-graphic xmlns:xlink="http://www.w3.org/1999/xlink" xlink:href="zookeys-1038-001-i009.jpg" xlink:type="simple" id="oo_544443.jpg"/>
                    </td></tr><tr><td rowspan="1" colspan="1">–</td><td rowspan="1" colspan="1">Clypeus with small depression or depression obsolescent (aa); mesoscutum mainly densely coriaceous or rugulose (bb); hind basitarsus more slender (cc), rarely similarly stout; apical antennal segment at most 1.2× as long as third antennal segment (dd)</td><td rowspan="1" colspan="1">
                      <bold>6</bold>
                    </td></tr><tr><td rowspan="1" colspan="3">
                      <inline-graphic xmlns:xlink="http://www.w3.org/1999/xlink" xlink:href="zookeys-1038-001-i010.jpg" xlink:type="simple" id="oo_544444.jpg"/>
                    </td></tr><tr><td rowspan="1" colspan="1">6</td><td rowspan="1" colspan="1">Mesoscutum coarsely (often “crater”-like) punctate (a); head distinctly emarginate medio-posteriorly (b); head less protruding in lateral view (c) and narrower in anterior view (d)</td><td rowspan="1" colspan="1">
                      <bold>7</bold>
                    </td></tr><tr><td rowspan="1" colspan="3">
                      <inline-graphic xmlns:xlink="http://www.w3.org/1999/xlink" xlink:href="zookeys-1038-001-i011.jpg" xlink:type="simple" id="oo_544445.jpg"/>
                    </td></tr><tr><td rowspan="1" colspan="1">–</td><td rowspan="1" colspan="1">Mesoscutum predominantly densely coriaceous, at most with some shallow punctures (aa); head truncate medio-posteriorly or nearly so (bb); head more protruding in lateral view (cc) and wider in anterior view (dd)</td><td rowspan="1" colspan="1">
                      <bold>8</bold>
                    </td></tr><tr><td rowspan="1" colspan="3">
                      <inline-graphic xmlns:xlink="http://www.w3.org/1999/xlink" xlink:href="zookeys-1038-001-i012.jpg" xlink:type="simple" id="oo_544446.jpg"/>
                    </td></tr><tr><td rowspan="1" colspan="1">7</td><td rowspan="1" colspan="1">Hind tibia about as long as hind femur and trochanter combined or slightly longer (a); head somewhat longer in dorsal (b) and lateral (c) view; head directly narrowed behind eyes in dorsal view (d)</td><td rowspan="1" colspan="1">
                      <bold><italic><tp:taxon-name><tp:taxon-name-part taxon-name-part-type="genus" reg="Gasteruption">G.</tp:taxon-name-part> <tp:taxon-name-part taxon-name-part-type="species" reg="formosanum">formosanum</tp:taxon-name-part></tp:taxon-name></italic> Enderlein, 1913</bold>
                    </td></tr><tr><td rowspan="1" colspan="3">
                      <inline-graphic xmlns:xlink="http://www.w3.org/1999/xlink" xlink:href="zookeys-1038-001-i013.jpg" xlink:type="simple" id="oo_544447.jpg"/>
                    </td></tr><tr><td rowspan="1" colspan="1">–</td><td rowspan="1" colspan="1">Hind tibia 1.1–1.2× as long as hind femur and trochanter combined (aa); head somewhat shorter in dorsal (bb) and lateral (cc) view; head roundly narrowed behind eyes in dorsal view (dd)</td><td rowspan="1" colspan="1">
                      <bold><italic><tp:taxon-name><tp:taxon-name-part taxon-name-part-type="genus" reg="Gasteruption">G.</tp:taxon-name-part> <tp:taxon-name-part taxon-name-part-type="species" reg="sinicola">sinicola</tp:taxon-name-part></tp:taxon-name></italic> (Kieffer, 1924)</bold>
                    </td></tr><tr><td rowspan="1" colspan="3">
                      <inline-graphic xmlns:xlink="http://www.w3.org/1999/xlink" xlink:href="zookeys-1038-001-i014.jpg" xlink:type="simple" id="oo_544448.jpg"/>
                    </td></tr><tr><td rowspan="1" colspan="1">8</td><td rowspan="1" colspan="1">Vertex strongly bulging above upper level of eyes (a); head comparatively long in dorsal view (b); ovipositor sheath 1.2–1.7× as long as hind tibia <bold>and</bold> apex of ovipositor wide and with distinct dorsal teeth (c); propleuron slightly less robust in lateral view (d); [hind tibia moderately slender; propleuron antero-dorsally and pronotum ventrally coriaceous; pronotum convex antero-ventrally]</td><td rowspan="1" colspan="1">
                      <bold><italic><tp:taxon-name><tp:taxon-name-part taxon-name-part-type="genus" reg="Gasteruption">G.</tp:taxon-name-part> <tp:taxon-name-part taxon-name-part-type="species" reg="parvicollarium">parvicollarium</tp:taxon-name-part></tp:taxon-name></italic> Enderlein, 1913</bold>
                    </td></tr><tr><td rowspan="1" colspan="3">
                      <inline-graphic xmlns:xlink="http://www.w3.org/1999/xlink" xlink:href="zookeys-1038-001-i015.jpg" xlink:type="simple" id="oo_544449.jpg"/>
                    </td></tr><tr><td rowspan="1" colspan="1">–</td><td rowspan="1" colspan="1">Vertex at most moderately bulging above upper level of eyes (aa); head shorter in dorsal view (bb); ovipositor sheath usually shorter; <bold>if</bold> 1.2–1.9× longer than hind tibia, <bold>then</bold> apex of ovipositor narrow and with minute dorsal teeth (cc); propleuron robust in lateral view (dd)</td><td rowspan="1" colspan="1">
                      <bold>9</bold>
                    </td></tr><tr><td rowspan="1" colspan="3">
                      <inline-graphic xmlns:xlink="http://www.w3.org/1999/xlink" xlink:href="zookeys-1038-001-i016.jpg" xlink:type="simple" id="oo_544450.jpg"/>
                    </td></tr><tr><td rowspan="1" colspan="1">9</td><td rowspan="1" colspan="1">Hind tibia slender (a); pronotal sides antero-dorsally granulate (b); side of pronotum slender and with narrow and weakly crenulated grooves (c); ovipositor sheath 1.3–1.9× as long as hind tibia; [hind basitarsus elongate; hind tibia dark brown to yellowish-brown ventro-basally]</td><td rowspan="1" colspan="1">
                      <bold><italic><tp:taxon-name><tp:taxon-name-part taxon-name-part-type="genus" reg="Gasteruption">G.</tp:taxon-name-part> <tp:taxon-name-part taxon-name-part-type="species" reg="granulatum">granulatum</tp:taxon-name-part></tp:taxon-name></italic> sp. nov.</bold>
                    </td></tr><tr><td rowspan="1" colspan="3">
                      <inline-graphic xmlns:xlink="http://www.w3.org/1999/xlink" xlink:href="zookeys-1038-001-i017.jpg" xlink:type="simple" id="oo_544451.jpg"/>
                    </td></tr><tr><td rowspan="1" colspan="1">–</td><td rowspan="1" colspan="1">Hind tibia distinctly inflated (aa); pronotal sides antero-dorsally coriaceous or rugulose (bb); side of pronotum robust and with wider and distinctly crenulated grooves (cc); ovipositor sheath 0.7–1.4× as long as hind tibia</td><td rowspan="1" colspan="1">
                      <bold>10</bold>
                    </td></tr><tr><td rowspan="1" colspan="3">
                      <inline-graphic xmlns:xlink="http://www.w3.org/1999/xlink" xlink:href="zookeys-1038-001-i018.jpg" xlink:type="simple" id="oo_544452.jpg"/>
                    </td></tr><tr><td rowspan="1" colspan="1">10</td><td rowspan="1" colspan="1">Mandible black, dark brown or reddish-brown basally (a), rarely narrowly so and largely brownish-yellow; basal depression of mandible rather large and deep (b); tegula dark brown or brown (c); fifth (= pre-apical) sternite dark brown, blackish or narrowly pale medio-apically (d)</td><td rowspan="1" colspan="1">
                      <bold>11</bold>
                    </td></tr><tr><td rowspan="1" colspan="3">
                      <inline-graphic xmlns:xlink="http://www.w3.org/1999/xlink" xlink:href="zookeys-1038-001-i019.jpg" xlink:type="simple" id="oo_544453.jpg"/>
                    </td></tr><tr><td rowspan="1" colspan="1">–</td><td rowspan="1" colspan="1">Mandible pale yellow basally (aa); basal depression of mandible often smaller and shallower (bb); tegula yellow (cc), brownish-yellow or brown (ccc); fifth sternite more or less yellowish medio-apically (dd)</td><td rowspan="1" colspan="1">
                      <bold>14</bold>
                    </td></tr><tr><td rowspan="1" colspan="3">
                      <inline-graphic xmlns:xlink="http://www.w3.org/1999/xlink" xlink:href="zookeys-1038-001-i020.jpg" xlink:type="simple" id="oo_544454.jpg"/>
                    </td></tr><tr><td rowspan="1" colspan="1">11</td><td rowspan="1" colspan="1">Head in dorsal view directly narrowed posteriorly and longer (a); vertex moderately protruding above eye in lateral view (b); mesopleuron more elongated (c)</td><td rowspan="1" colspan="1">
                      <bold><italic><tp:taxon-name><tp:taxon-name-part taxon-name-part-type="genus" reg="Gasteruption">G.</tp:taxon-name-part> <tp:taxon-name-part taxon-name-part-type="species" reg="latitibia">latitibia</tp:taxon-name-part></tp:taxon-name></italic> Zhao, van Achterberg &amp; Xu, 2012</bold>
                    </td></tr><tr><td rowspan="1" colspan="3">
                      <inline-graphic xmlns:xlink="http://www.w3.org/1999/xlink" xlink:href="zookeys-1038-001-i021.jpg" xlink:type="simple" id="oo_544455.jpg"/>
                    </td></tr><tr><td rowspan="1" colspan="1">–</td><td rowspan="1" colspan="1">Head in dorsal view rounded narrowed posteriorly and shorter (aa); vertex less protruding above eye in lateral view (bb); mesopleuron less elongated (cc)</td><td rowspan="1" colspan="1">
                      <bold>12</bold>
                    </td></tr><tr><td rowspan="1" colspan="3">
                      <inline-graphic xmlns:xlink="http://www.w3.org/1999/xlink" xlink:href="zookeys-1038-001-i022.jpg" xlink:type="simple" id="oo_544456.jpg"/>
                    </td></tr><tr><td rowspan="1" colspan="1">12</td><td rowspan="1" colspan="1">Ovipositor sheath with curved bristles (“velcro”-type; a); lateral buccal area shallowly depressed (b); hypostomal bridge often longer (behind buccal area at underside of head; c); [pronotum antero-laterally evenly finely sculptured; POL 1.7–2.3× width of anterior ocellus]</td><td rowspan="1" colspan="1">
                      <bold><italic><tp:taxon-name><tp:taxon-name-part taxon-name-part-type="genus" reg="Gasteruption">G.</tp:taxon-name-part> <tp:taxon-name-part taxon-name-part-type="species" reg="nigritarse">nigritarse</tp:taxon-name-part></tp:taxon-name></italic> (Thomson, 1883)</bold>
                    </td></tr><tr><td rowspan="1" colspan="3">
                      <inline-graphic xmlns:xlink="http://www.w3.org/1999/xlink" xlink:href="zookeys-1038-001-i023.jpg" xlink:type="simple" id="oo_544457.jpg"/>
                    </td></tr><tr><td rowspan="1" colspan="1">–</td><td rowspan="1" colspan="1">Ovipositor sheath with normal straight setae, either largely bristly and erect (aa) or mostly adpressed and finely setose (aaa); lateral buccal area distinctly depressed (bb); hypostomal bridge usually shorter (bb); [sculpture of pronotum antero-laterally variable]</td><td rowspan="1" colspan="1">
                      <bold>13</bold>
                    </td></tr><tr><td rowspan="1" colspan="3">
                      <inline-graphic xmlns:xlink="http://www.w3.org/1999/xlink" xlink:href="zookeys-1038-001-i024.jpg" xlink:type="simple" id="oo_544458.jpg"/>
                    </td></tr><tr><td rowspan="1" colspan="1">13</td><td rowspan="1" colspan="1">Ovipositor sheath medially only with short adpressed pale setae at 50× (lacking upward directed dark brown and short bristly setae) and subapically slightly bristly setose (a); ovipositor sheath not or slightly widened subapically (b), 0.9–1.4× as long as hind tibia (only to measure if fully exserted); second and third antennal segments usually more robust (c); occipital carina wider latero-dorsally (d); [medially sculpture of mesoscutum at 60× variable, often dissimilar to very fine sculpture of vertex and more or less rugulose]</td><td rowspan="1" colspan="1">
                      <bold><italic><tp:taxon-name><tp:taxon-name-part taxon-name-part-type="genus" reg="Gasteruption">G.</tp:taxon-name-part> <tp:taxon-name-part taxon-name-part-type="species" reg="assectator">assectator</tp:taxon-name-part></tp:taxon-name></italic> (Linnaeus, 1758)</bold>
                    </td></tr><tr><td rowspan="1" colspan="3">
                      <inline-graphic xmlns:xlink="http://www.w3.org/1999/xlink" xlink:href="zookeys-1038-001-i025.jpg" xlink:type="simple" id="oo_544459.jpg"/>
                    </td></tr><tr><td rowspan="1" colspan="1">–</td><td rowspan="1" colspan="1">Ovipositor sheath medially with erect setae or bristles at 50× and subapically distinctly bristly setose (aa); ovipositor sheath widened subapically (bb), 0.6–1.1× as long as hind tibia; second and third antennal segments usually more slender (cc); occipital carina narrower latero-dorsally (dd); [medially sculpture of mesoscutum at 60× variable, frequently similar to fine sculpture of vertex or somewhat coarser</td><td rowspan="1" colspan="1">
                      <bold><italic><tp:taxon-name><tp:taxon-name-part taxon-name-part-type="genus" reg="Gasteruption">G.</tp:taxon-name-part> <tp:taxon-name-part taxon-name-part-type="species" reg="abeillei">abeillei</tp:taxon-name-part></tp:taxon-name></italic> Kieffer, 1912</bold>
                    </td></tr><tr><td rowspan="1" colspan="3">
                      <inline-graphic xmlns:xlink="http://www.w3.org/1999/xlink" xlink:href="zookeys-1038-001-i026.jpg" xlink:type="simple" id="oo_544460.jpg"/>
                    </td></tr><tr><td rowspan="1" colspan="1">14</td><td rowspan="1" colspan="1">Hind basitarsus rather stout and at least partly ivory dorsally (a); mesoscutum somewhat coarser sculptured (b); fifth metasomal sternite widely pale yellowish posteriorly (c); [hind tibia dark ventrally and hind femur black]</td><td rowspan="1" colspan="1">
                      <bold><italic><tp:taxon-name><tp:taxon-name-part taxon-name-part-type="genus" reg="Gasteruption">G.</tp:taxon-name-part> <tp:taxon-name-part taxon-name-part-type="species" reg="flavimarginatum">flavimarginatum</tp:taxon-name-part></tp:taxon-name></italic> van Achterberg, 2014</bold>
                    </td></tr><tr><td rowspan="1" colspan="3">
                      <inline-graphic xmlns:xlink="http://www.w3.org/1999/xlink" xlink:href="zookeys-1038-001-i027.jpg" xlink:type="simple" id="oo_544461.jpg"/>
                    </td></tr><tr><td rowspan="1" colspan="1">–</td><td rowspan="1" colspan="1">Hind basitarsus slender and entirely dark brown or brown dorsally (aa); mesoscutum finely sculptured (bb); fifth sternite narrowly pale yellowish posteriorly or mainly dark brown (cc)</td><td rowspan="1" colspan="1">
                      <bold>15</bold>
                    </td></tr><tr><td rowspan="1" colspan="3">
                      <inline-graphic xmlns:xlink="http://www.w3.org/1999/xlink" xlink:href="zookeys-1038-001-i028.jpg" xlink:type="simple" id="oo_544462.jpg"/>
                    </td></tr><tr><td rowspan="1" colspan="1">15</td><td rowspan="1" colspan="1">Posterior ocellus situated near upper level of vertex (a); head in dorsal view directly narrowed posteriorly (b); ovipositor sheath 0.5–0.7× as long as hind tibia (c); [hind femur often partly dark reddish-brown; malar space 0.2–0.3× basal width of mandible]</td><td rowspan="1" colspan="1">
                      <bold><italic><tp:taxon-name><tp:taxon-name-part taxon-name-part-type="genus" reg="Gasteruption">G.</tp:taxon-name-part> <tp:taxon-name-part taxon-name-part-type="species" reg="bicoloratum">bicoloratum</tp:taxon-name-part></tp:taxon-name></italic> Tan &amp; van Achterberg, 2016</bold>
                    </td></tr><tr><td rowspan="1" colspan="3">
                      <inline-graphic xmlns:xlink="http://www.w3.org/1999/xlink" xlink:href="zookeys-1038-001-i029.jpg" xlink:type="simple" id="oo_544463.jpg"/>
                    </td></tr><tr><td rowspan="1" colspan="1">–</td><td rowspan="1" colspan="1">Posterior ocellus situated distinctly below upper level of vertex (aa); head in dorsal view gradually narrowed posteriorly (bb); ovipositor sheath 0.8–1.1× as long as hind tibia (cc)</td><td rowspan="1" colspan="1">
                      <bold><italic><tp:taxon-name><tp:taxon-name-part taxon-name-part-type="genus" reg="Gasteruption">G.</tp:taxon-name-part> <tp:taxon-name-part taxon-name-part-type="species" reg="brevicuspis">brevicuspis</tp:taxon-name-part></tp:taxon-name></italic> Kieffer, 1911</bold>
                    </td></tr><tr><td rowspan="1" colspan="3">
                      <inline-graphic xmlns:xlink="http://www.w3.org/1999/xlink" xlink:href="zookeys-1038-001-i030.jpg" xlink:type="simple" id="oo_544464.jpg"/>
                    </td></tr><tr><td rowspan="1" colspan="1">16</td><td rowspan="1" colspan="1">Vertex of ♀ with reversed V-shaped emargination medio-posteriorly (a; emargination hardly developed in ♂), flat (b) <bold>and</bold> smooth, shiny and long dorsally (c); mesoscutum of ♀ finely transversely rugose to nearly smooth (d); [dorsal apical teeth of ovipositor distinct]</td><td rowspan="1" colspan="1">
                      <bold><italic><tp:taxon-name><tp:taxon-name-part taxon-name-part-type="genus" reg="Gasteruption">G.</tp:taxon-name-part> <tp:taxon-name-part taxon-name-part-type="species" reg="bimaculatum">bimaculatum</tp:taxon-name-part></tp:taxon-name></italic> Pasteels, 1958</bold>
                    </td></tr><tr><td rowspan="1" colspan="3">
                      <inline-graphic xmlns:xlink="http://www.w3.org/1999/xlink" xlink:href="zookeys-1038-001-i031.jpg" xlink:type="simple" id="oo_544465.jpg"/>
                    </td></tr><tr><td rowspan="1" colspan="1">–</td><td rowspan="1" colspan="1">Vertex of ♀ truncate medio-posteriorly (aa) or reversed U-shaped emarginate (aaa), shorter and moderately convex (bb); <bold>if</bold> vertex more or less emarginate and/or flat, then vertex finely sculptured, with satin sheen and shorter (cc); mesoscutum of ♀ punctate, punctate-rugose or transversely wrinkled (dd)</td><td rowspan="1" colspan="1">
                      <bold>17</bold>
                    </td></tr><tr><td rowspan="1" colspan="3">
                      <inline-graphic xmlns:xlink="http://www.w3.org/1999/xlink" xlink:href="zookeys-1038-001-i032.jpg" xlink:type="simple" id="oo_544466.jpg"/>
                    </td></tr><tr><td rowspan="1" colspan="1">17</td><td rowspan="1" colspan="1">Head rather elongate and below eyes slightly enlarged, minimum length of malar space 0.3–0.4× second antennal segment (a); head distinctly reversed U-shaped emarginate medio-posteriorly (b); mandible and malar space brown (c); hind tarsus brownish apically, paler than basally (d); [apex of ovipositor sheath ivory; first metasomal tergite orange or yellowish-brown]</td><td rowspan="1" colspan="1">
                      <bold><italic><tp:taxon-name><tp:taxon-name-part taxon-name-part-type="genus" reg="Gasteruption">G.</tp:taxon-name-part> <tp:taxon-name-part taxon-name-part-type="species" reg="dimidiatum">dimidiatum</tp:taxon-name-part></tp:taxon-name></italic> Semenov, 1892</bold>
                    </td></tr><tr><td rowspan="1" colspan="3">
                      <inline-graphic xmlns:xlink="http://www.w3.org/1999/xlink" xlink:href="zookeys-1038-001-i033.jpg" xlink:type="simple" id="oo_544467.jpg"/>
                    </td></tr><tr><td rowspan="1" colspan="1">–</td><td rowspan="1" colspan="1">Head less elongate and below eyes not enlarged, minimum length of malar space 0.1–0.2× second antennal segment (aa); head shallowly emarginate medio-posteriorly (bb); if intermediate (bbb), then mandible brownish-yellow and contrasting with colour of malar space (cc); apically hind tarsus as dark brown as basally (dd); [apex of ovipositor sheath dark brown or black]</td><td rowspan="1" colspan="1">
                      <bold>18</bold>
                    </td></tr><tr><td rowspan="1" colspan="3">
                      <inline-graphic xmlns:xlink="http://www.w3.org/1999/xlink" xlink:href="zookeys-1038-001-i034.jpg" xlink:type="simple" id="oo_544468.jpg"/>
                    </td></tr><tr><td rowspan="1" colspan="1">18</td><td rowspan="1" colspan="1">Mesosoma sparsely setose laterally (a); pale apical part of ovipositor sheath 0.3–1.0× as long as hind basitarsus, apex ivory, brownish-yellow or brown (b); hind femur dark brown or black (c)</td><td rowspan="1" colspan="1">
                      <bold>19</bold>
                    </td></tr><tr><td rowspan="1" colspan="3">
                      <inline-graphic xmlns:xlink="http://www.w3.org/1999/xlink" xlink:href="zookeys-1038-001-i035.jpg" xlink:type="simple" id="oo_544469.jpg"/>
                    </td></tr><tr><td rowspan="1" colspan="1">–</td><td rowspan="1" colspan="1">Mesosoma densely setose laterally (aa); apex of ovipositor sheath blackish or mainly dark brown (bb); <bold>if</bold> apex pale, then at most 0.3× as long as hind basitarsus (bbb); hind femur orange or reddish-brown (cc), but black in <italic><tp:taxon-name><tp:taxon-name-part taxon-name-part-type="genus" reg="Gasteruption">G.</tp:taxon-name-part> <tp:taxon-name-part taxon-name-part-type="species" reg="shengi">shengi</tp:taxon-name-part></tp:taxon-name></italic></td><td rowspan="1" colspan="1">
                      <bold>20</bold>
                    </td></tr><tr><td rowspan="1" colspan="3">
                      <inline-graphic xmlns:xlink="http://www.w3.org/1999/xlink" xlink:href="zookeys-1038-001-i036.jpg" xlink:type="simple" id="oo_544470.jpg"/>
                    </td></tr><tr><td rowspan="1" colspan="1">19</td><td rowspan="1" colspan="1">Middle lobe of mesoscutum coarsely punctate (a); vertex strongly convex (b); mandible largely blackish or dark brown (c); mesosoma less elongated (d)</td><td rowspan="1" colspan="1">
                      <bold><italic><tp:taxon-name><tp:taxon-name-part taxon-name-part-type="genus" reg="Gasteruption">G.</tp:taxon-name-part> <tp:taxon-name-part taxon-name-part-type="species" reg="sinarum">sinarum</tp:taxon-name-part></tp:taxon-name></italic> Kieffer, 1911</bold>
                    </td></tr><tr><td rowspan="1" colspan="3">
                      <inline-graphic xmlns:xlink="http://www.w3.org/1999/xlink" xlink:href="zookeys-1038-001-i037.jpg" xlink:type="simple" id="oo_544471.jpg"/>
                    </td></tr><tr><td rowspan="1" colspan="1">–</td><td rowspan="1" colspan="1">Middle lobe of mesoscutum without punctures and finely transversely wrinkled (aa); vertex moderately convex (bb); mandible yellowish (cc); mesosoma distinctly elongated (dd)</td><td rowspan="1" colspan="1">
                      <bold><italic><tp:taxon-name><tp:taxon-name-part taxon-name-part-type="genus" reg="Gasteruption">G.</tp:taxon-name-part> <tp:taxon-name-part taxon-name-part-type="species" reg="pannuceum">pannuceum</tp:taxon-name-part></tp:taxon-name></italic> Tan &amp; van Achterberg, 2016</bold>
                    </td></tr><tr><td rowspan="1" colspan="3">
                      <inline-graphic xmlns:xlink="http://www.w3.org/1999/xlink" xlink:href="zookeys-1038-001-i038.jpg" xlink:type="simple" id="oo_544472.jpg"/>
                    </td></tr><tr><td rowspan="1" colspan="1">20</td><td rowspan="1" colspan="1">Hind tibia more slender (a); first metasomal tergite dark brown (b); middle lobe of mesoscutum remotely punctate (c); hind femur black or blackish-brown (d); mesoscutum and head black (e)</td><td rowspan="1" colspan="1">
                      <bold><italic><tp:taxon-name><tp:taxon-name-part taxon-name-part-type="genus" reg="Gasteruption">G.</tp:taxon-name-part> <tp:taxon-name-part taxon-name-part-type="species" reg="shengi">shengi</tp:taxon-name-part></tp:taxon-name></italic> Tan &amp; van Achterberg, 2016</bold>
                    </td></tr><tr><td rowspan="1" colspan="3">
                      <inline-graphic xmlns:xlink="http://www.w3.org/1999/xlink" xlink:href="zookeys-1038-001-i039.jpg" xlink:type="simple" id="oo_544473.jpg"/>
                    </td></tr><tr><td rowspan="1" colspan="1">–</td><td rowspan="1" colspan="1">Hind tibia more inflated (aa), but intermediate in <italic><tp:taxon-name><tp:taxon-name-part taxon-name-part-type="genus" reg="Gasteruption">G.</tp:taxon-name-part> <tp:taxon-name-part taxon-name-part-type="species" reg="argentifrons">argentifrons</tp:taxon-name-part></tp:taxon-name></italic> and <italic><tp:taxon-name><tp:taxon-name-part taxon-name-part-type="genus" reg="Gasteruption">G.</tp:taxon-name-part> <tp:taxon-name-part taxon-name-part-type="species" reg="coloratum">coloratum</tp:taxon-name-part></tp:taxon-name></italic> (21bb); first tergite reddish or orange (bb); middle lobe of mesoscutum densely punctate or punctate-rugose (cc); hind femur orange brown to dark brown (dd), but partly or entirely black in <italic><tp:taxon-name><tp:taxon-name-part taxon-name-part-type="genus" reg="Gasteruption">G.</tp:taxon-name-part> <tp:taxon-name-part taxon-name-part-type="species" reg="coloratum">coloratum</tp:taxon-name-part></tp:taxon-name></italic>; mesoscutum often paler than head (ee) or both reddish</td><td rowspan="1" colspan="1">
                      <bold>20</bold>
                    </td></tr><tr><td rowspan="1" colspan="3">
                      <inline-graphic xmlns:xlink="http://www.w3.org/1999/xlink" xlink:href="zookeys-1038-001-i040.jpg" xlink:type="simple" id="oo_544474.jpg"/>
                    </td></tr><tr><td rowspan="1" colspan="1">21</td><td rowspan="1" colspan="1">Ovipositor sheath 3.1–4.4× as long as hind tibia (a); hind tibia more inflated (b); vertex longer setose (c); mesosoma largely or entirely black laterally (d); [hind femur and tibia (except basally) similarly coloured, orange brown or dark brown]</td><td rowspan="1" colspan="1">
                      <bold><italic><tp:taxon-name><tp:taxon-name-part taxon-name-part-type="genus" reg="Gasteruption">G.</tp:taxon-name-part> <tp:taxon-name-part taxon-name-part-type="species" reg="dilutum">dilutum</tp:taxon-name-part></tp:taxon-name></italic> Semenov, 1892</bold>
                    </td></tr><tr><td rowspan="1" colspan="3">
                      <inline-graphic xmlns:xlink="http://www.w3.org/1999/xlink" xlink:href="zookeys-1038-001-i041.jpg" xlink:type="simple" id="oo_544475.jpg"/>
                    </td></tr><tr><td rowspan="1" colspan="1">–</td><td rowspan="1" colspan="1">Ovipositor sheath approx. 7.0× as long as hind tibia (aa); hind tibia less inflated (bb); vertex shorter setose (cc); mesosoma often dark reddish or orange brown laterally (dd)</td><td rowspan="1" colspan="1">
                      <bold>22</bold>
                    </td></tr><tr><td rowspan="1" colspan="3">
                      <inline-graphic xmlns:xlink="http://www.w3.org/1999/xlink" xlink:href="zookeys-1038-001-i042.jpg" xlink:type="simple" id="oo_544476.jpg"/>
                    </td></tr><tr><td rowspan="1" colspan="1">22</td><td rowspan="1" colspan="1">Basal half of hind coxa mainly transversely rugose or punctate dorsally (a); apex of ovipositor sheath largely dark brown or brown (b); pronotum longer setose (c); [hind coxa orange brown or blackish]</td><td rowspan="1" colspan="1">
                      <bold><italic><tp:taxon-name><tp:taxon-name-part taxon-name-part-type="genus" reg="Gasteruption">G.</tp:taxon-name-part> <tp:taxon-name-part taxon-name-part-type="species" reg="coloratum">coloratum</tp:taxon-name-part></tp:taxon-name></italic> Zhao, van Achterberg &amp; Xu, 2012</bold>
                    </td></tr><tr><td rowspan="1" colspan="3">
                      <inline-graphic xmlns:xlink="http://www.w3.org/1999/xlink" xlink:href="zookeys-1038-001-i043.jpg" xlink:type="simple" id="oo_544477.jpg"/>
                    </td></tr><tr><td rowspan="1" colspan="1">–</td><td rowspan="1" colspan="1">Basal half of hind coxa superficially coriaceous dorsally (aa); apex of ovipositor sheath ivory or brownish-yellow (bb); pronotum shorter setose (cc)</td><td rowspan="1" colspan="1">
                      <bold><italic><tp:taxon-name><tp:taxon-name-part taxon-name-part-type="genus" reg="Gasteruption">G.</tp:taxon-name-part> <tp:taxon-name-part taxon-name-part-type="species" reg="argentifrons">argentifrons</tp:taxon-name-part></tp:taxon-name></italic> Semenov-T.-S. &amp; Kostylev, 1928</bold>
                    </td></tr><tr><td rowspan="1" colspan="3">
                      <inline-graphic xmlns:xlink="http://www.w3.org/1999/xlink" xlink:href="zookeys-1038-001-i044.jpg" xlink:type="simple" id="oo_544478.jpg"/>
                    </td></tr><tr><td rowspan="1" colspan="1">23</td><td rowspan="1" colspan="1">Head with medial depression in front of occipital carina and with pair of lateral depressions (a); <bold>if</bold> shallow, then head in dorsal view nearly parallel-sided behind eyes (b); occipital carina wide lamelliform medio-dorsally (c)</td><td rowspan="1" colspan="1">
                      <bold>24</bold>
                    </td></tr><tr><td rowspan="1" colspan="3">
                      <inline-graphic xmlns:xlink="http://www.w3.org/1999/xlink" xlink:href="zookeys-1038-001-i045.jpg" xlink:type="simple" id="oo_544479.jpg"/>
                    </td></tr><tr><td rowspan="1" colspan="1">–</td><td rowspan="1" colspan="1">Head flat or evenly convex in front of occipital carina (aa); <bold>if</bold> with a shallow depression in front of occipital carina (aaa), then head directly narrowed behind eyes (bb) and occipital carina at most moderately lamelliform medio-dorsally (cc)</td><td rowspan="1" colspan="1">
                      <bold>26</bold>
                    </td></tr><tr><td rowspan="1" colspan="3">
                      <inline-graphic xmlns:xlink="http://www.w3.org/1999/xlink" xlink:href="zookeys-1038-001-i046.jpg" xlink:type="simple" id="oo_544480.jpg"/>
                    </td></tr><tr><td rowspan="1" colspan="1">24</td><td rowspan="1" colspan="1">Propleuron moderately robust and 0.8–1.0× as long as mesoscutum in front of tegula (a); vertex medially weakly convex in lateral view (b); head shorter in dorsal view (c); mandible often pale in anterior view medially (d); [white or ivory part of ovipositor sheath 1.7–3.3× longer than hind basitarsus]</td><td rowspan="1" colspan="1">
                      <bold><italic><tp:taxon-name><tp:taxon-name-part taxon-name-part-type="genus" reg="Gasteruption">G.</tp:taxon-name-part> <tp:taxon-name-part taxon-name-part-type="species" reg="oshimense">oshimense</tp:taxon-name-part></tp:taxon-name></italic> Watanabe, 1934</bold>
                    </td></tr><tr><td rowspan="1" colspan="3">
                      <inline-graphic xmlns:xlink="http://www.w3.org/1999/xlink" xlink:href="zookeys-1038-001-i047.jpg" xlink:type="simple" id="oo_544481.jpg"/>
                    </td></tr><tr><td rowspan="1" colspan="1">–</td><td rowspan="1" colspan="1">Propleuron slender and 1.0–1.2× as long as mesoscutum in front of tegula (aa); vertex medially nearly flat in lateral view (bb); head comparatively long in dorsal view (cc); mandible often darker in anterior view (dd)</td><td rowspan="1" colspan="1">
                      <bold>25</bold>
                    </td></tr><tr><td rowspan="1" colspan="3">
                      <inline-graphic xmlns:xlink="http://www.w3.org/1999/xlink" xlink:href="zookeys-1038-001-i048.jpg" xlink:type="simple" id="oo_544482.jpg"/>
                    </td></tr><tr><td rowspan="1" colspan="1">25</td><td rowspan="1" colspan="1">Head in dorsal view distinctly narrowed behind eyes (a); middle lobe of mesoscutum with fine transverse elements anteriorly (b; sometimes coarsely sculptured); propleuron in ventral view less slender anteriorly (c); white or ivory apical part of ovipositor sheath 2.4–3.8× longer than hind basitarsus (d)</td><td rowspan="1" colspan="1">
                      <bold><italic><tp:taxon-name><tp:taxon-name-part taxon-name-part-type="genus" reg="Gasteruption">G.</tp:taxon-name-part> <tp:taxon-name-part taxon-name-part-type="species" reg="corniculigerum">corniculigerum</tp:taxon-name-part></tp:taxon-name></italic> Enderlein, 1913</bold>
                    </td></tr><tr><td rowspan="1" colspan="3">
                      <inline-graphic xmlns:xlink="http://www.w3.org/1999/xlink" xlink:href="zookeys-1038-001-i049.jpg" xlink:type="simple" id="oo_544483.jpg"/>
                    </td></tr><tr><td rowspan="1" colspan="1">–</td><td rowspan="1" colspan="1">Head in dorsal view nearly parallel-sided behind eyes (aa); middle lobe of mesoscutum only coriaceous between punctures (bb); propleuron in ventral view more slender anteriorly (cc); white or ivory apical part of ovipositor sheath 1.0–2.1× longer than hind basitarsus (dd)</td><td rowspan="1" colspan="1">
                      <bold><italic><tp:taxon-name><tp:taxon-name-part taxon-name-part-type="genus" reg="Gasteruption">G.</tp:taxon-name-part> <tp:taxon-name-part taxon-name-part-type="species" reg="kexinae">kexinae</tp:taxon-name-part></tp:taxon-name></italic> sp. nov.</bold>
                    </td></tr><tr><td rowspan="1" colspan="3">
                      <inline-graphic xmlns:xlink="http://www.w3.org/1999/xlink" xlink:href="zookeys-1038-001-i050.jpg" xlink:type="simple" id="oo_544484.jpg"/>
                    </td></tr><tr><td rowspan="1" colspan="1">26</td><td rowspan="1" colspan="1">Ovipositor sheath comparatively wide and about 0.9× as long as hind tibia, 0.3× as long as metasoma and 0.2× as long as body (a); middle lobe of mesoscutum rather protuberant in lateral view (b); pronotal tooth slender and acute</td><td rowspan="1" colspan="1">
                      <bold><italic><tp:taxon-name><tp:taxon-name-part taxon-name-part-type="genus" reg="Gasteruption">G.</tp:taxon-name-part> <tp:taxon-name-part taxon-name-part-type="species" reg="assectoides">assectoides</tp:taxon-name-part></tp:taxon-name></italic> Zhao, van Achterberg &amp; Xu, 2012</bold>
                    </td></tr><tr><td rowspan="1" colspan="3">
                      <inline-graphic xmlns:xlink="http://www.w3.org/1999/xlink" xlink:href="zookeys-1038-001-i051.jpg" xlink:type="simple" id="oo_544485.jpg"/>
                    </td></tr><tr><td rowspan="1" colspan="1">–</td><td rowspan="1" colspan="1">Ovipositor sheath comparatively narrow and 1.1–9.0× as long as hind tibia, 0.6–2.8× as long as metasoma and 0.4–1.4× as long as body (aa); middle lobe of mesoscutum less protuberant in lateral view (bb); if convex (bbb), then pronotal tooth wider and rather blunt (cc)</td><td rowspan="1" colspan="1">
                      <bold>27</bold>
                    </td></tr><tr><td rowspan="1" colspan="3">
                      <inline-graphic xmlns:xlink="http://www.w3.org/1999/xlink" xlink:href="zookeys-1038-001-i052.jpg" xlink:type="simple" id="oo_544486.jpg"/>
                    </td></tr><tr><td rowspan="1" colspan="1">27</td><td rowspan="1" colspan="1">Ovipositor about 0.4× as long as body and 0.6× as long as metasoma (a); hind coxa very slender (b); ovipositor widened apico-ventrally and more or less angularly up-curved apically in dead specimens (c)</td><td rowspan="1" colspan="1">
                      <bold><italic><tp:taxon-name><tp:taxon-name-part taxon-name-part-type="genus" reg="Gasteruption">G.</tp:taxon-name-part> <tp:taxon-name-part taxon-name-part-type="species" reg="angulatum">angulatum</tp:taxon-name-part></tp:taxon-name></italic> Zhao, van Achterberg &amp; Xu, 2012</bold>
                    </td></tr><tr><td rowspan="1" colspan="3">
                      <inline-graphic xmlns:xlink="http://www.w3.org/1999/xlink" xlink:href="zookeys-1038-001-i053.jpg" xlink:type="simple" id="oo_544487.jpg"/>
                    </td></tr><tr><td rowspan="1" colspan="1">–</td><td rowspan="1" colspan="1">Ovipositor 0.8–1.4× as long as body and 1.2–1.9× as long as metasoma (aa); hind coxa slightly less slender (bb); ovipositor narrow apico-ventrally and nearly straight or gradually up-curved apically (cc)</td><td rowspan="1" colspan="1">
                      <bold>28</bold>
                    </td></tr><tr><td rowspan="1" colspan="3">
                      <inline-graphic xmlns:xlink="http://www.w3.org/1999/xlink" xlink:href="zookeys-1038-001-i054.jpg" xlink:type="simple" id="oo_544488.jpg"/>
                    </td></tr><tr><td rowspan="1" colspan="1">28</td><td rowspan="1" colspan="1">Hind femur and tibia widened (a); hind basitarsus robust (b); head slightly narrowed in dorsal view (c); head slender in anterior view (d) and face narrower than clypeus (e); hind basitarsus entirely dark brown (f); [ovipositor sheath about 1.4× as long as body and 8.5× as long as hind tibia]</td><td rowspan="1" colspan="1">
                      <bold><italic><tp:taxon-name><tp:taxon-name-part taxon-name-part-type="genus" reg="Gasteruption">G.</tp:taxon-name-part> <tp:taxon-name-part taxon-name-part-type="species" reg="huangshii">huangshii</tp:taxon-name-part></tp:taxon-name></italic> Tan &amp; van Achterberg, 2016</bold>
                    </td></tr><tr><td rowspan="1" colspan="3">
                      <inline-graphic xmlns:xlink="http://www.w3.org/1999/xlink" xlink:href="zookeys-1038-001-i055.jpg" xlink:type="simple" id="oo_544489.jpg"/>
                    </td></tr><tr><td rowspan="1" colspan="1">–</td><td rowspan="1" colspan="1">Hind femur and tibia slender (aa); hind basitarsus more slender (bb); head in dorsal view distinctly narrowed (cc); head in anterior view subglobular (dd); <bold>if</bold> slender (ddd), then face as wide as clypeus (ee); hind basitarsus often partly ivory (ff)</td><td rowspan="1" colspan="1">
                      <bold>29</bold>
                    </td></tr><tr><td rowspan="1" colspan="3">
                      <inline-graphic xmlns:xlink="http://www.w3.org/1999/xlink" xlink:href="zookeys-1038-001-i056.jpg" xlink:type="simple" id="oo_544490.jpg"/>
                    </td></tr><tr><td rowspan="1" colspan="1">29</td><td rowspan="1" colspan="1">Pale apical part of ovipositor sheath 0.2–1.0× as long as hind basitarsus (a); occipital carina non-lamelliform medio-dorsally (b) <bold>and</bold> mesoscutum distinctly punctate or rugose (c); <bold>if</bold> narrow lamelliform (bb), then hypopygium yellowish-brown or yellow; [ovipositor sheath 1.0–1.3× as long as body]</td><td rowspan="1" colspan="1">
                      <bold>30</bold>
                    </td></tr><tr><td rowspan="1" colspan="3">
                      <inline-graphic xmlns:xlink="http://www.w3.org/1999/xlink" xlink:href="zookeys-1038-001-i057.jpg" xlink:type="simple" id="oo_544491.jpg"/>
                    </td></tr><tr><td rowspan="1" colspan="1">–</td><td rowspan="1" colspan="1">Pale apical part of ovipositor sheath 1.1–3.5× as long as hind basitarsus (aa); occipital carina narrow lamelliform medio-dorsally (bb) and hypopygium dark brown or black; <bold>if</bold> non-lamelliform (bbb), then mesoscutum very finely coriaceous and, at most, punctulate (cc) or transversely rugulose</td><td rowspan="1" colspan="1">
                      <bold>32</bold>
                    </td></tr><tr><td rowspan="1" colspan="3">
                      <inline-graphic xmlns:xlink="http://www.w3.org/1999/xlink" xlink:href="zookeys-1038-001-i058.jpg" xlink:type="simple" id="oo_544492.jpg"/>
                    </td></tr><tr><td rowspan="1" colspan="1">30</td><td rowspan="1" colspan="1">Hypopygium dark brown or black (a); mesoscutum between coarse punctures with satin sheen and densely punctulate (b); head longer in dorsal view (c); face with short setosity laterally (d); [mandible dark brown or brown in anterior view]</td><td rowspan="1" colspan="1">
                      <bold><italic><tp:taxon-name><tp:taxon-name-part taxon-name-part-type="genus" reg="Gasteruption">G.</tp:taxon-name-part> <tp:taxon-name-part taxon-name-part-type="species" reg="sinarum">sinarum</tp:taxon-name-part></tp:taxon-name></italic> Kieffer, 1911</bold>
                    </td></tr><tr><td rowspan="1" colspan="3">
                      <inline-graphic xmlns:xlink="http://www.w3.org/1999/xlink" xlink:href="zookeys-1038-001-i059.jpg" xlink:type="simple" id="oo_544493.jpg"/>
                    </td></tr><tr><td rowspan="1" colspan="1">–</td><td rowspan="1" colspan="1">Hypopygium yellowish-brown or yellow (aa); mesoscutum between punctures rather shiny and sparsely punctulate (bb); head shorter in dorsal view (cc); face with long setosity laterally (dd)</td><td rowspan="1" colspan="1">
                      <bold>31</bold>
                    </td></tr><tr><td rowspan="1" colspan="3">
                      <inline-graphic xmlns:xlink="http://www.w3.org/1999/xlink" xlink:href="zookeys-1038-001-i060.jpg" xlink:type="simple" id="oo_544494.jpg"/>
                    </td></tr><tr><td rowspan="1" colspan="1">31</td><td rowspan="1" colspan="1">Head slightly elongated ventrally (a); mandible largely dark brown in anterior view (b); mesosoma dorsally black (c), hind coxa (d), hind femur (e) and hind basitarsus (f) dark brown</td><td rowspan="1" colspan="1">
                      <bold><italic><tp:taxon-name><tp:taxon-name-part taxon-name-part-type="genus" reg="Gasteruption">G.</tp:taxon-name-part> <tp:taxon-name-part taxon-name-part-type="species" reg="dimidiatum">dimidiatum</tp:taxon-name-part></tp:taxon-name></italic> Semenov, 1892</bold>
                    </td></tr><tr><td rowspan="1" colspan="3">
                      <inline-graphic xmlns:xlink="http://www.w3.org/1999/xlink" xlink:href="zookeys-1038-001-i061.jpg" xlink:type="simple" id="oo_544495.jpg"/>
                    </td></tr><tr><td rowspan="1" colspan="1">–</td><td rowspan="1" colspan="1">Head short ventrally (aa); mandible yellow in anterior view (bb); mesosoma dorsally (cc), hind coxa (dd) and femur (ee) reddish or orange brown; hind basitarsus mainly ivory (ff)</td><td rowspan="1" colspan="1">
                      <bold><italic><tp:taxon-name><tp:taxon-name-part taxon-name-part-type="genus" reg="Gasteruption">G.</tp:taxon-name-part> <tp:taxon-name-part taxon-name-part-type="species" reg="argentifrons">argentifrons</tp:taxon-name-part></tp:taxon-name></italic> Semenov T.-S. &amp; Kostylev, 1928</bold>
                    </td></tr><tr><td rowspan="1" colspan="3">
                      <inline-graphic xmlns:xlink="http://www.w3.org/1999/xlink" xlink:href="zookeys-1038-001-i062.jpg" xlink:type="simple" id="oo_544496.jpg"/>
                    </td></tr><tr><td rowspan="1" colspan="1">32</td><td rowspan="1" colspan="1">Notauli with transverse rugae posteriorly and shallow (a) and anteriorly narrow, finely crenulate or nearly smooth (b); middle lobe of mesoscutum very finely transversely rugulose (c) <bold>and</bold> vertex (d) dull and finely coriaceous (as temple dorsally (e))</td><td rowspan="1" colspan="1">
                      <bold><italic><tp:taxon-name><tp:taxon-name-part taxon-name-part-type="genus" reg="Gasteruption">G.</tp:taxon-name-part> <tp:taxon-name-part taxon-name-part-type="species" reg="reductum">reductum</tp:taxon-name-part></tp:taxon-name></italic> sp. nov.</bold>
                    </td></tr><tr><td rowspan="1" colspan="3">
                      <inline-graphic xmlns:xlink="http://www.w3.org/1999/xlink" xlink:href="zookeys-1038-001-i063.jpg" xlink:type="simple" id="oo_544497.jpg"/>
                    </td></tr><tr><td rowspan="1" colspan="1">–</td><td rowspan="1" colspan="1">Notauli only crenulate posteriorly and distinctly impressed (aa) and anteriorly wider and moderately crenulate (bb); middle lobe of mesoscutum very finely coriaceous (cc); <bold>if</bold> finely transversely rugulose, then vertex (dd) and temple dorsally (ee) shiny and largely smooth</td><td rowspan="1" colspan="1">
                      <bold>33</bold>
                    </td></tr><tr><td rowspan="1" colspan="3">
                      <inline-graphic xmlns:xlink="http://www.w3.org/1999/xlink" xlink:href="zookeys-1038-001-i064.jpg" xlink:type="simple" id="oo_544498.jpg"/>
                    </td></tr><tr><td rowspan="1" colspan="1">33</td><td rowspan="1" colspan="1">Occipital carina non-lamelliform medio-dorsally and narrow laterally (a); head gradually narrowed in dorsal view (b) and short (c); vertex in lateral view more (d) or less (dd) above level of ocelli; head dorsally with satin sheen (e)</td><td rowspan="1" colspan="1">
                      <bold>34</bold>
                    </td></tr><tr><td rowspan="1" colspan="3">
                      <inline-graphic xmlns:xlink="http://www.w3.org/1999/xlink" xlink:href="zookeys-1038-001-i065.jpg" xlink:type="simple" id="oo_544499.jpg"/>
                    </td></tr><tr><td rowspan="1" colspan="1">–</td><td rowspan="1" colspan="1">Occipital carina narrowly lamelliform medio-dorsally and moderately wide laterally (aa); head usually directly narrowed posteriorly in dorsal view (bb); <bold>if</bold> gradually narrowed (bbb), then head longer (cc); vertex in lateral view near level of ocelli (dd); head dorsally more or less shiny (ee)</td><td rowspan="1" colspan="1">
                      <bold>35</bold>
                    </td></tr><tr><td rowspan="1" colspan="3">
                      <inline-graphic xmlns:xlink="http://www.w3.org/1999/xlink" xlink:href="zookeys-1038-001-i066.jpg" xlink:type="simple" id="oo_544500.jpg"/>
                    </td></tr><tr><td rowspan="1" colspan="1">34</td><td rowspan="1" colspan="1">Mesoscutum densely punctate (a) and punctulate-coriaceous between punctures (b); pronotal side more or less rugose or rugulose ventrally (c); white or ivory apical part of ovipositor sheath 1.1–1.9× as long as hind basitarsus (d)</td><td rowspan="1" colspan="1">
                      <bold><italic><tp:taxon-name><tp:taxon-name-part taxon-name-part-type="genus" reg="Gasteruption">G.</tp:taxon-name-part> <tp:taxon-name-part taxon-name-part-type="species" reg="subtile">subtile</tp:taxon-name-part></tp:taxon-name></italic> (Thomson, 1883)</bold>
                    </td></tr><tr><td rowspan="1" colspan="3">
                      <inline-graphic xmlns:xlink="http://www.w3.org/1999/xlink" xlink:href="zookeys-1038-001-i067.jpg" xlink:type="simple" id="oo_544501.jpg"/>
                    </td></tr><tr><td rowspan="1" colspan="1">–</td><td rowspan="1" colspan="1">Mesoscutum at most sparsely punctulate (aa) and very finely coriaceous between minute punctures (bb); pronotal side entirely finely coriaceous ventrally (cc); white or ivory apical part of ovipositor sheath 2.1–2.6× as long as hind basitarsus (dd)</td><td rowspan="1" colspan="1">
                      <bold><italic><tp:taxon-name><tp:taxon-name-part taxon-name-part-type="genus" reg="Gasteruption">G.</tp:taxon-name-part> <tp:taxon-name-part taxon-name-part-type="species" reg="pedion">pedion</tp:taxon-name-part></tp:taxon-name></italic> sp. nov.</bold>
                    </td></tr><tr><td rowspan="1" colspan="3">
                      <inline-graphic xmlns:xlink="http://www.w3.org/1999/xlink" xlink:href="zookeys-1038-001-i068.jpg" xlink:type="simple" id="oo_544502.jpg"/>
                    </td></tr><tr><td rowspan="1" colspan="1">35</td><td rowspan="1" colspan="1">Head elongate-elliptical in dorsal view (a); propleuron 1.1–1.2× as mesoscutum in front of tegula (b); mesosoma more slender in lateral view (c); mesoscutum less convex dorsally (d); hind tibia slender (e)</td><td rowspan="1" colspan="1">
                      <bold><italic><tp:taxon-name><tp:taxon-name-part taxon-name-part-type="genus" reg="Gasteruption">G.</tp:taxon-name-part> <tp:taxon-name-part taxon-name-part-type="species" reg="amoyense">amoyense</tp:taxon-name-part></tp:taxon-name></italic> Pasteels, 1958</bold>
                    </td></tr><tr><td rowspan="1" colspan="3">
                      <inline-graphic xmlns:xlink="http://www.w3.org/1999/xlink" xlink:href="zookeys-1038-001-i069.jpg" xlink:type="simple" id="oo_544503.jpg"/>
                    </td></tr><tr><td rowspan="1" colspan="1">–</td><td rowspan="1" colspan="1">Head trapezoid in dorsal view (aa); propleuron 0.9–1.0× mesoscutum in front of tegula (bb); mesosoma less slender in lateral view (cc); mesoscutal lobes distinctly convex dorsally (dd); hind tibia more robust (ee) or slender (e)</td><td rowspan="1" colspan="1">
                      <bold>36</bold>
                    </td></tr><tr><td rowspan="1" colspan="3">
                      <inline-graphic xmlns:xlink="http://www.w3.org/1999/xlink" xlink:href="zookeys-1038-001-i070.jpg" xlink:type="simple" id="oo_544504.jpg"/>
                    </td></tr><tr><td rowspan="1" colspan="1">36</td><td rowspan="1" colspan="1">Pale apical part of ovipositor sheath 3.0–3.5× as long as hind basitarsus (a); fourth antennal segment 1.7–2.3× as long as third antennal segment (b); vertex shiny and largely smooth or finely punctulate (c), without shallow depression medio-posteriorly (d) and in lateral view distinctly convex (e); [hind basitarsus black]</td><td rowspan="1" colspan="1">
                      <bold><italic><tp:taxon-name><tp:taxon-name-part taxon-name-part-type="genus" reg="Gasteruption">G.</tp:taxon-name-part> <tp:taxon-name-part taxon-name-part-type="species" reg="tonkinense">tonkinense</tp:taxon-name-part></tp:taxon-name></italic> Pasteels, 1958</bold>
                    </td></tr><tr><td rowspan="1" colspan="3">
                      <inline-graphic xmlns:xlink="http://www.w3.org/1999/xlink" xlink:href="zookeys-1038-001-i071.jpg" xlink:type="simple" id="oo_544505.jpg"/>
                    </td></tr><tr><td rowspan="1" colspan="1">–</td><td rowspan="1" colspan="1">Pale apical part of ovipositor sheath 1.1–2.4× as long as hind basitarsus (aa); fourth antennal segment 1.2–1.9× as long as third antennal segment (bb); head dorsally with satin sheen and finely sculptured (cc), rather often with shallow depression medio-posteriorly (dd; <italic><tp:taxon-name><tp:taxon-name-part taxon-name-part-type="genus" reg="Gasteruption">G.</tp:taxon-name-part> <tp:taxon-name-part taxon-name-part-type="species" reg="japonicum">japonicum</tp:taxon-name-part></tp:taxon-name></italic>) and vertex less convex (ee)</td><td rowspan="1" colspan="1">
                      <bold>37</bold>
                    </td></tr><tr><td rowspan="1" colspan="3">
                      <inline-graphic xmlns:xlink="http://www.w3.org/1999/xlink" xlink:href="zookeys-1038-001-i072.jpg" xlink:type="simple" id="oo_544506.jpg"/>
                    </td></tr><tr><td rowspan="1" colspan="1">37</td><td rowspan="1" colspan="1">Lobes of mesoscutum distinctly convex in lateral view (a); middle mesoscutal lobe more protuberant in dorsal (b) and lateral (c) view; fourth antennal segment 1.7–1.9× as long as third segment (d); hind tibia more slender (e); [occipital carina fine and non-lamelliform dorsally; vertex in front of occipital carina without depression]</td><td rowspan="1" colspan="1">
                      <bold><italic><tp:taxon-name><tp:taxon-name-part taxon-name-part-type="genus" reg="Gasteruption">G.</tp:taxon-name-part> <tp:taxon-name-part taxon-name-part-type="species" reg="sinepunctatum">sinepunctatum</tp:taxon-name-part></tp:taxon-name></italic> Zhao, van Achterberg &amp; Xu, 2012</bold>
                    </td></tr><tr><td rowspan="1" colspan="3">
                      <inline-graphic xmlns:xlink="http://www.w3.org/1999/xlink" xlink:href="zookeys-1038-001-i073.jpg" xlink:type="simple" id="oo_544507.jpg"/>
                    </td></tr><tr><td rowspan="1" colspan="1">–</td><td rowspan="1" colspan="1">Lobes of mesoscutum comparatively flat in lateral view (aa); middle mesoscutal lobe less protuberant in dorsal (bb) and lateral (cc) view; fourth antennal segment 1.2–1.5× as long as third segment (dd); hind tibia less slender (ee); [hind basitarsus often partly ivory]</td><td rowspan="1" colspan="1">
                      <bold><italic><tp:taxon-name><tp:taxon-name-part taxon-name-part-type="genus" reg="Gasteruption">G.</tp:taxon-name-part> <tp:taxon-name-part taxon-name-part-type="species" reg="japonicum">japonicum</tp:taxon-name-part></tp:taxon-name></italic> Cameron, 1888</bold>
                    </td></tr><tr><td rowspan="1" colspan="3">
                      <inline-graphic xmlns:xlink="http://www.w3.org/1999/xlink" xlink:href="zookeys-1038-001-i074.jpg" xlink:type="simple" id="oo_544508.jpg"/>
                    </td></tr></tbody></table></table-wrap><p>
              <bold>Males</bold>
            </p><table-wrap content-type="key" position="anchor" orientation="portrait"><table id="TID0EY3AG" rules="all"><tbody><tr><td rowspan="1" colspan="1">38</td><td rowspan="1" colspan="1">Vertex with distinct medio-posterior depression or a groove with two minute tubercles in front of distinctly lamelliform occipital carina (a); mesoscutum medially transversely or obliquely rugulose, in large specimens transversely rugose (b); occipital carina wide lamelliform (c)</td><td rowspan="1" colspan="1">
                      <bold>39</bold>
                    </td></tr><tr><td rowspan="1" colspan="3">
                      <inline-graphic xmlns:xlink="http://www.w3.org/1999/xlink" xlink:href="zookeys-1038-001-i075.jpg" xlink:type="simple" id="oo_544509.jpg"/>
                    </td></tr><tr><td rowspan="1" colspan="1">–</td><td rowspan="1" colspan="1">Vertex flat or evenly convex in front of occipital carina (aa); <bold>if</bold> slightly depressed (aaa), then mesoscutum mainly punctate medially (bb) or occipital carina narrow lamelliform (cc)</td><td rowspan="1" colspan="1">
                      <bold>41</bold>
                    </td></tr><tr><td rowspan="1" colspan="3">
                      <inline-graphic xmlns:xlink="http://www.w3.org/1999/xlink" xlink:href="zookeys-1038-001-i076.jpg" xlink:type="simple" id="oo_544510.jpg"/>
                    </td></tr><tr><td rowspan="1" colspan="1">39</td><td rowspan="1" colspan="1">Propleuron moderately robust and 0.8–1.0× as long as mesoscutum in front of tegula (a); fifth antennal segment 2.2–2.9× as long as third segment (b); head shorter in dorsal view (c)</td><td rowspan="1" colspan="1">
                      <bold><italic><tp:taxon-name><tp:taxon-name-part taxon-name-part-type="genus" reg="Gasteruption">G.</tp:taxon-name-part> <tp:taxon-name-part taxon-name-part-type="species" reg="oshimense">oshimense</tp:taxon-name-part></tp:taxon-name></italic> Watanabe, 1934</bold>
                    </td></tr><tr><td rowspan="1" colspan="3">
                      <inline-graphic xmlns:xlink="http://www.w3.org/1999/xlink" xlink:href="zookeys-1038-001-i077.jpg" xlink:type="simple" id="oo_544511.jpg"/>
                    </td></tr><tr><td rowspan="1" colspan="1">–</td><td rowspan="1" colspan="1">Propleuron slender and 1.0–1.2× as long as mesoscutum in front of tegula (aa); fifth antennal segment 1.8–2.1× as long as third segment (bb); head comparatively long in dorsal view (cc)</td><td rowspan="1" colspan="1">
                      <bold>40</bold>
                    </td></tr><tr><td rowspan="1" colspan="3">
                      <inline-graphic xmlns:xlink="http://www.w3.org/1999/xlink" xlink:href="zookeys-1038-001-i078.jpg" xlink:type="simple" id="oo_544512.jpg"/>
                    </td></tr><tr><td rowspan="1" colspan="1">40</td><td rowspan="1" colspan="1">Middle lobe of mesoscutum with transverse elements (a); mesoscutum distinctly rugose medio-posteriorly (b); hind femur slightly more slender (c)</td><td rowspan="1" colspan="1">
                      <bold><italic><tp:taxon-name><tp:taxon-name-part taxon-name-part-type="genus" reg="Gasteruption">G.</tp:taxon-name-part> <tp:taxon-name-part taxon-name-part-type="species" reg="corniculigerum">corniculigerum</tp:taxon-name-part></tp:taxon-name></italic> Enderlein, 1913</bold>
                    </td></tr><tr><td rowspan="1" colspan="3">
                      <inline-graphic xmlns:xlink="http://www.w3.org/1999/xlink" xlink:href="zookeys-1038-001-i079.jpg" xlink:type="simple" id="oo_544513.jpg"/>
                    </td></tr><tr><td rowspan="1" colspan="1">–</td><td rowspan="1" colspan="1">Middle lobe of mesoscutum without transverse elements, only coriaceous between punctures (aa); mesoscutum only punctate medio-posteriorly (bb); hind femur slightly widened (cc)</td><td rowspan="1" colspan="1">
                      <bold><italic><tp:taxon-name><tp:taxon-name-part taxon-name-part-type="genus" reg="Gasteruption">G.</tp:taxon-name-part> <tp:taxon-name-part taxon-name-part-type="species" reg="kexinae">kexinae</tp:taxon-name-part></tp:taxon-name></italic> sp. nov.</bold>
                    </td></tr><tr><td rowspan="1" colspan="3">
                      <inline-graphic xmlns:xlink="http://www.w3.org/1999/xlink" xlink:href="zookeys-1038-001-i080.jpg" xlink:type="simple" id="oo_544514.jpg"/>
                    </td></tr><tr><td rowspan="1" colspan="1">41</td><td rowspan="1" colspan="1">Clypeus with rather large shallow depression (a); hind basitarsus rather stout (b); mesoscutum reticulate or rugose (c); [head and scapus more or less orange or reddish-brown, but sometimes entirely black]</td><td rowspan="1" colspan="1">
                      <bold><italic><tp:taxon-name><tp:taxon-name-part taxon-name-part-type="genus" reg="Gasteruption">G.</tp:taxon-name-part> <tp:taxon-name-part taxon-name-part-type="species" reg="hastator">hastator</tp:taxon-name-part></tp:taxon-name></italic> (Fabricius, 1804)</bold>
                    </td></tr><tr><td rowspan="1" colspan="3">
                      <inline-graphic xmlns:xlink="http://www.w3.org/1999/xlink" xlink:href="zookeys-1038-001-i081.jpg" xlink:type="simple" id="oo_544515.jpg"/>
                    </td></tr><tr><td rowspan="1" colspan="1">–</td><td rowspan="1" colspan="1">Clypeus with small depression or depression obsolescent (aa); hind basitarsus often more slender (bb) or mesoscutum coriaceous or rugulose (cc)</td><td rowspan="1" colspan="1">
                      <bold>42</bold>
                    </td></tr><tr><td rowspan="1" colspan="3">
                      <inline-graphic xmlns:xlink="http://www.w3.org/1999/xlink" xlink:href="zookeys-1038-001-i082.jpg" xlink:type="simple" id="oo_544516.jpg"/>
                    </td></tr><tr><td rowspan="1" colspan="1">42</td><td rowspan="1" colspan="1">Head in anterior view distinctly protruding below lower level of eyes (a), in lateral view condylar incision of malar space remains distinctly removed from eye, malar area behind indentation square and at least 0.8× as long as second antennal segment (= pedicellus) and 0.6–0.9× basal width of mandible (b); [mesoscutum densely coriaceous and matt, similar to vertex]</td><td rowspan="1" colspan="1">
                      <bold><italic><tp:taxon-name><tp:taxon-name-part taxon-name-part-type="genus" reg="Gasteruption">G.</tp:taxon-name-part> <tp:taxon-name-part taxon-name-part-type="species" reg="minutum">minutum</tp:taxon-name-part></tp:taxon-name></italic> (Tournier, 1877)</bold>
                    </td></tr><tr><td rowspan="1" colspan="3">
                      <inline-graphic xmlns:xlink="http://www.w3.org/1999/xlink" xlink:href="zookeys-1038-001-i083.jpg" xlink:type="simple" id="oo_544517.jpg"/>
                    </td></tr><tr><td rowspan="1" colspan="1">–</td><td rowspan="1" colspan="1">Head in anterior view hardly protruding below lower level of eyes (aa), in lateral view condylar incision of malar space close to eye and malar area behind indentation transverse and 0.3–0.5× as long as second antennal segment and 0.2–0.3× basal width of mandible (bb), rarely slightly longer (aaa, bbb)</td><td rowspan="1" colspan="1">
                      <bold>43</bold>
                    </td></tr><tr><td rowspan="1" colspan="3">
                      <inline-graphic xmlns:xlink="http://www.w3.org/1999/xlink" xlink:href="zookeys-1038-001-i084.jpg" xlink:type="simple" id="oo_544518.jpg"/>
                    </td></tr><tr><td rowspan="1" colspan="1">43</td><td rowspan="1" colspan="1">Mesoscutum only coriaceous or finely rugulose medially (a), at most with a few shallow punctures; [♂ unknown of <italic><tp:taxon-name><tp:taxon-name-part taxon-name-part-type="genus" reg="Gasteruption">G.</tp:taxon-name-part> <tp:taxon-name-part taxon-name-part-type="species" reg="assectoides">assectoides</tp:taxon-name-part></tp:taxon-name></italic>, <italic><tp:taxon-name><tp:taxon-name-part taxon-name-part-type="genus" reg="Gasteruption">G.</tp:taxon-name-part> <tp:taxon-name-part taxon-name-part-type="species" reg="granulatum">granulatum</tp:taxon-name-part></tp:taxon-name></italic> and <italic><tp:taxon-name><tp:taxon-name-part taxon-name-part-type="genus" reg="Gasteruption">G.</tp:taxon-name-part> <tp:taxon-name-part taxon-name-part-type="species" reg="pannuceum">pannuceum</tp:taxon-name-part></tp:taxon-name></italic> and are provisionally included]</td><td rowspan="1" colspan="1">
                      <bold>44</bold>
                    </td></tr><tr><td rowspan="1" colspan="3">
                      <inline-graphic xmlns:xlink="http://www.w3.org/1999/xlink" xlink:href="zookeys-1038-001-i085.jpg" xlink:type="simple" id="oo_544519.jpg"/>
                    </td></tr><tr><td rowspan="1" colspan="1">–</td><td rowspan="1" colspan="1">Mesoscutum with several distinctly impressed punctures medially (aa; but often shallow in <italic><tp:taxon-name><tp:taxon-name-part taxon-name-part-type="genus" reg="Gasteruption">G.</tp:taxon-name-part> <tp:taxon-name-part taxon-name-part-type="species" reg="japonicum">japonicum</tp:taxon-name-part></tp:taxon-name></italic>) or reticulate-rugose (aaa)</td><td rowspan="1" colspan="1">
                      <bold>60</bold>
                    </td></tr><tr><td rowspan="1" colspan="3">
                      <inline-graphic xmlns:xlink="http://www.w3.org/1999/xlink" xlink:href="zookeys-1038-001-i086.jpg" xlink:type="simple" id="oo_544520.jpg"/>
                    </td></tr><tr><td rowspan="1" colspan="1">44</td><td rowspan="1" colspan="1">Hind tibia slender, hardly to moderately inflated (a); mesoscutum often very finely and regularly sculptured (b)</td><td rowspan="1" colspan="1">
                      <bold>45</bold>
                    </td></tr><tr><td rowspan="1" colspan="3">
                      <inline-graphic xmlns:xlink="http://www.w3.org/1999/xlink" xlink:href="zookeys-1038-001-i087.jpg" xlink:type="simple" id="oo_544521.jpg"/>
                    </td></tr><tr><td rowspan="1" colspan="1">–</td><td rowspan="1" colspan="1">Hind tibia distinctly inflated (aa); mesoscutum mainly densely coriaceous or irregularly rugulose (aa), especially near notauli (bb)</td><td rowspan="1" colspan="1">
                      <bold>54</bold>
                    </td></tr><tr><td rowspan="1" colspan="3">
                      <inline-graphic xmlns:xlink="http://www.w3.org/1999/xlink" xlink:href="zookeys-1038-001-i088.jpg" xlink:type="simple" id="oo_544522.jpg"/>
                    </td></tr><tr><td rowspan="1" colspan="1">45</td><td rowspan="1" colspan="1">Mesoscutum distinctly regularly transversely rugulose (a); hind tibial spurs yellowish and distinctly contrasting with dark hind basitarsus (b)</td><td rowspan="1" colspan="1">
                      <bold><italic><tp:taxon-name><tp:taxon-name-part taxon-name-part-type="genus" reg="Gasteruption">G.</tp:taxon-name-part> <tp:taxon-name-part taxon-name-part-type="species" reg="assectoides">assectoides</tp:taxon-name-part></tp:taxon-name></italic> Zhao, van Achterberg &amp; Xu, 2012</bold>
                    </td></tr><tr><td rowspan="1" colspan="3">
                      <inline-graphic xmlns:xlink="http://www.w3.org/1999/xlink" xlink:href="zookeys-1038-001-i089.jpg" xlink:type="simple" id="oo_544523.jpg"/>
                    </td></tr><tr><td rowspan="1" colspan="1">–</td><td rowspan="1" colspan="1">Mesoscutum mainly finely coriaceous or superficially irregularly rugulose (aa); hind tibial spurs more or less brown and less contrasting with hind basitarsus (bb)</td><td rowspan="1" colspan="1">
                      <bold>46</bold>
                    </td></tr><tr><td rowspan="1" colspan="3">
                      <inline-graphic xmlns:xlink="http://www.w3.org/1999/xlink" xlink:href="zookeys-1038-001-i090.jpg" xlink:type="simple" id="oo_544524.jpg"/>
                    </td></tr><tr><td rowspan="1" colspan="1">46</td><td rowspan="1" colspan="1">Fourth antennal segment 1.8–3.5× as long as third segment (a); face rather narrow (b)</td><td rowspan="1" colspan="1">
                      <bold>47</bold>
                    </td></tr><tr><td rowspan="1" colspan="3">
                      <inline-graphic xmlns:xlink="http://www.w3.org/1999/xlink" xlink:href="zookeys-1038-001-i091.jpg" xlink:type="simple" id="oo_544525.jpg"/>
                    </td></tr><tr><td rowspan="1" colspan="1">–</td><td rowspan="1" colspan="1">Fourth antennal segment 1.4–1.7× as long as third segment (aa; unknown of <italic><tp:taxon-name><tp:taxon-name-part taxon-name-part-type="genus" reg="Gasteruption">G.</tp:taxon-name-part> <tp:taxon-name-part taxon-name-part-type="species" reg="pannuceum">pannuceum</tp:taxon-name-part></tp:taxon-name></italic> and <italic><tp:taxon-name><tp:taxon-name-part taxon-name-part-type="genus" reg="Gasteruption">G.</tp:taxon-name-part> <tp:taxon-name-part taxon-name-part-type="species" reg="granulatum">granulatum</tp:taxon-name-part></tp:taxon-name></italic>); face wide (bb)</td><td rowspan="1" colspan="1">
                      <bold>50</bold>
                    </td></tr><tr><td rowspan="1" colspan="3">
                      <inline-graphic xmlns:xlink="http://www.w3.org/1999/xlink" xlink:href="zookeys-1038-001-i092.jpg" xlink:type="simple" id="oo_544526.jpg"/>
                    </td></tr><tr><td rowspan="1" colspan="1">47</td><td rowspan="1" colspan="1">Hind femur rather robust (a); second antennal segment (= pedicellus) more slender (b); middle lobe of mesoscutum less protuberant in lateral view (c); [fourth antennal segment 2.5–2.9 × as long as third segment]</td><td rowspan="1" colspan="1">
                      <bold><italic><tp:taxon-name><tp:taxon-name-part taxon-name-part-type="genus" reg="Gasteruption">G.</tp:taxon-name-part> <tp:taxon-name-part taxon-name-part-type="species" reg="huangshii">huangshii</tp:taxon-name-part></tp:taxon-name></italic> Tan &amp; van Achterberg, 2016</bold>
                    </td></tr><tr><td rowspan="1" colspan="3">
                      <inline-graphic xmlns:xlink="http://www.w3.org/1999/xlink" xlink:href="zookeys-1038-001-i093.jpg" xlink:type="simple" id="oo_544527.jpg"/>
                    </td></tr><tr><td rowspan="1" colspan="1">–</td><td rowspan="1" colspan="1">Hind femur slender (aa); pedicellus robust (bb); middle lobe of mesoscutum more protruding in lateral view (cc)</td><td rowspan="1" colspan="1">
                      <bold>48</bold>
                    </td></tr><tr><td rowspan="1" colspan="3">
                      <inline-graphic xmlns:xlink="http://www.w3.org/1999/xlink" xlink:href="zookeys-1038-001-i094.jpg" xlink:type="simple" id="oo_544528.jpg"/>
                    </td></tr><tr><td rowspan="1" colspan="1">48</td><td rowspan="1" colspan="1">Mandible medially yellow (a); fourth antennal segment 2.5–3.5× as long as third segment (b); vertex largely smooth or densely punctulate (c)</td><td rowspan="1" colspan="1">
                      <bold><italic><tp:taxon-name><tp:taxon-name-part taxon-name-part-type="genus" reg="Gasteruption">G.</tp:taxon-name-part> <tp:taxon-name-part taxon-name-part-type="species" reg="sinepunctatum">sinepunctatum</tp:taxon-name-part></tp:taxon-name></italic> Zhao, van Achterberg &amp; Xu, 2012</bold>
                    </td></tr><tr><td rowspan="1" colspan="3">
                      <inline-graphic xmlns:xlink="http://www.w3.org/1999/xlink" xlink:href="zookeys-1038-001-i095.jpg" xlink:type="simple" id="oo_544529.jpg"/>
                    </td></tr><tr><td rowspan="1" colspan="1">–</td><td rowspan="1" colspan="1">Mandible medially black or dark brown (aa); fourth antennal segment 1.8–2.3× as long as third segment (bb); vertex coriaceous (cc)</td><td rowspan="1" colspan="1">
                      <bold>49</bold>
                    </td></tr><tr><td rowspan="1" colspan="3">
                      <inline-graphic xmlns:xlink="http://www.w3.org/1999/xlink" xlink:href="zookeys-1038-001-i096.jpg" xlink:type="simple" id="oo_544530.jpg"/>
                    </td></tr><tr><td rowspan="1" colspan="1">49</td><td rowspan="1" colspan="1">Mesoscutum with fine transverse rugulae (a); propleuron less elongate (b); middle lobe of mesoscutum less protruding (c)</td><td rowspan="1" colspan="1">
                      <bold><italic><tp:taxon-name><tp:taxon-name-part taxon-name-part-type="genus" reg="Gasteruption">G.</tp:taxon-name-part> <tp:taxon-name-part taxon-name-part-type="species" reg="reductum">reductum</tp:taxon-name-part></tp:taxon-name></italic> sp. nov.</bold>
                    </td></tr><tr><td rowspan="1" colspan="3">
                      <inline-graphic xmlns:xlink="http://www.w3.org/1999/xlink" xlink:href="zookeys-1038-001-i097.jpg" xlink:type="simple" id="oo_544531.jpg"/>
                    </td></tr><tr><td rowspan="1" colspan="1">–</td><td rowspan="1" colspan="1">Mesoscutum with transverse rugulae absent or with very fine rugulae (aa); propleuron more elongate (bb); middle lobe of mesoscutum more protruding (cc)</td><td rowspan="1" colspan="1">
                      <bold><italic><tp:taxon-name><tp:taxon-name-part taxon-name-part-type="genus" reg="Gasteruption">G.</tp:taxon-name-part> <tp:taxon-name-part taxon-name-part-type="species" reg="pedion">pedion</tp:taxon-name-part></tp:taxon-name></italic> sp. nov.</bold>
                    </td></tr><tr><td rowspan="1" colspan="3">
                      <inline-graphic xmlns:xlink="http://www.w3.org/1999/xlink" xlink:href="zookeys-1038-001-i098.jpg" xlink:type="simple" id="oo_544532.jpg"/>
                    </td></tr><tr><td rowspan="1" colspan="1">50</td><td rowspan="1" colspan="1">Head strongly convex in lateral view (a); head longer in dorsal view (b); hind coxa and tibia rather robust (c); [mandible dark brown]</td><td rowspan="1" colspan="1">
                      <bold><italic><tp:taxon-name><tp:taxon-name-part taxon-name-part-type="genus" reg="Gasteruption">G.</tp:taxon-name-part> <tp:taxon-name-part taxon-name-part-type="species" reg="parvicollarium">parvicollarium</tp:taxon-name-part></tp:taxon-name></italic> Enderlein, 1913 s. str.</bold>
                    </td></tr><tr><td rowspan="1" colspan="3">
                      <inline-graphic xmlns:xlink="http://www.w3.org/1999/xlink" xlink:href="zookeys-1038-001-i099.jpg" xlink:type="simple" id="oo_544533.jpg"/>
                    </td></tr><tr><td rowspan="1" colspan="1">–</td><td rowspan="1" colspan="1">Head moderately convex in lateral view (aa); head rather short in dorsal view (bb); hind coxa and tibia slender (cc)</td><td rowspan="1" colspan="1">
                      <bold>51</bold>
                    </td></tr><tr><td rowspan="1" colspan="3">
                      <inline-graphic xmlns:xlink="http://www.w3.org/1999/xlink" xlink:href="zookeys-1038-001-i100.jpg" xlink:type="simple" id="oo_544534.jpg"/>
                    </td></tr><tr><td rowspan="1" colspan="1">51</td><td rowspan="1" colspan="1">Hind coxa distinctly narrower than hind tibia (a); hind femur narrower medially (b); mesosternal sulcus narrow and largely smooth (c); mandible dark brown basally (d)</td><td rowspan="1" colspan="1">
                      <bold><italic><tp:taxon-name><tp:taxon-name-part taxon-name-part-type="genus" reg="Gasteruption">G.</tp:taxon-name-part> <tp:taxon-name-part taxon-name-part-type="species" reg="angulatum">angulatum</tp:taxon-name-part></tp:taxon-name></italic> Zhao, van Achterberg &amp; Xu, 2012</bold>
                    </td></tr><tr><td rowspan="1" colspan="3">
                      <inline-graphic xmlns:xlink="http://www.w3.org/1999/xlink" xlink:href="zookeys-1038-001-i101.jpg" xlink:type="simple" id="oo_544535.jpg"/>
                    </td></tr><tr><td rowspan="1" colspan="1">–</td><td rowspan="1" colspan="1">Hind coxa about as wide as hind tibia (aa); hind femur wider medially (bb); mesosternal sulcus wide and coarsely crenulate (cc); mandible brownish-yellow basally (dd)</td><td rowspan="1" colspan="1">
                      <bold>52</bold>
                    </td></tr><tr><td rowspan="1" colspan="3">
                      <inline-graphic xmlns:xlink="http://www.w3.org/1999/xlink" xlink:href="zookeys-1038-001-i102.jpg" xlink:type="simple" id="oo_544536.jpg"/>
                    </td></tr><tr><td rowspan="1" colspan="1">52</td><td rowspan="1" colspan="1">Anterior half of propleuron parallel-sided and long in ventral view (a); propleuron 1.1–1.2× as long as mesoscutum up to tegula in lateral view (b); head comparatively long in dorsal view (c); [eye elongate in lateral view; ♂ unknown]</td><td rowspan="1" colspan="1">
                      <bold><italic><tp:taxon-name><tp:taxon-name-part taxon-name-part-type="genus" reg="Gasteruption">G.</tp:taxon-name-part> <tp:taxon-name-part taxon-name-part-type="species" reg="amoyense">amoyense</tp:taxon-name-part></tp:taxon-name></italic> Pasteels, 1958</bold>
                    </td></tr><tr><td rowspan="1" colspan="3">
                      <inline-graphic xmlns:xlink="http://www.w3.org/1999/xlink" xlink:href="zookeys-1038-001-i103.jpg" xlink:type="simple" id="oo_544537.jpg"/>
                    </td></tr><tr><td rowspan="1" colspan="1">–</td><td rowspan="1" colspan="1">Anterior half of propleuron narrowed anteriorly and rather short in ventral view (aa); propleuron 0.8–0.9× as long as mesoscutum up to tegula in lateral view (bb); head short in dorsal view (cc)</td><td rowspan="1" colspan="1">
                      <bold>53</bold>
                    </td></tr><tr><td rowspan="1" colspan="3">
                      <inline-graphic xmlns:xlink="http://www.w3.org/1999/xlink" xlink:href="zookeys-1038-001-i104.jpg" xlink:type="simple" id="oo_544538.jpg"/>
                    </td></tr><tr><td rowspan="1" colspan="1">53</td><td rowspan="1" colspan="1">Mesoscutum densely and finely granulate (a); scutellum granulate and rather flat (b); frons granulate and matt (c); [hind tibia slender and yellowish-brown ventro-basally]</td><td rowspan="1" colspan="1">
                      <bold><italic><tp:taxon-name><tp:taxon-name-part taxon-name-part-type="genus" reg="Gasteruption">G.</tp:taxon-name-part> <tp:taxon-name-part taxon-name-part-type="species" reg="granulatum">granulatum</tp:taxon-name-part></tp:taxon-name></italic> sp. nov.</bold>
                    </td></tr><tr><td rowspan="1" colspan="3">
                      <inline-graphic xmlns:xlink="http://www.w3.org/1999/xlink" xlink:href="zookeys-1038-001-i105.jpg" xlink:type="simple" id="oo_544539.jpg"/>
                    </td></tr><tr><td rowspan="1" colspan="1">–</td><td rowspan="1" colspan="1">Mesoscutum rugulose or punctate (aa); scutellum rugulose and slightly more convex (bb); frons largely smooth, and more or less shiny (cc); [♂ unknown]</td><td rowspan="1" colspan="1">
                      <bold><italic><tp:taxon-name><tp:taxon-name-part taxon-name-part-type="genus" reg="Gasteruption">G.</tp:taxon-name-part> <tp:taxon-name-part taxon-name-part-type="species" reg="pannuceum">pannuceum</tp:taxon-name-part></tp:taxon-name></italic> Tan &amp; Achterberg, 2016</bold>
                    </td></tr><tr><td rowspan="1" colspan="3">
                      <inline-graphic xmlns:xlink="http://www.w3.org/1999/xlink" xlink:href="zookeys-1038-001-i106.jpg" xlink:type="simple" id="oo_544540.jpg"/>
                    </td></tr><tr><td rowspan="1" colspan="1">54</td><td rowspan="1" colspan="1">Frons and vertex shiny and smooth (a); mesoscutum rugose medio-posteriorly (b) and near notauli (c); hind femur slightly wider (c); [mesoscutum with satin sheen]</td><td rowspan="1" colspan="1">
                      <bold><italic><tp:taxon-name><tp:taxon-name-part taxon-name-part-type="genus" reg="Gasteruption">G.</tp:taxon-name-part> <tp:taxon-name-part taxon-name-part-type="species" reg="latitibia">latitibia</tp:taxon-name-part></tp:taxon-name></italic> Zhao, van Achterberg &amp; Xu, 2012</bold>
                    </td></tr><tr><td rowspan="1" colspan="3">
                      <inline-graphic xmlns:xlink="http://www.w3.org/1999/xlink" xlink:href="zookeys-1038-001-i107.jpg" xlink:type="simple" id="oo_544541.jpg"/>
                    </td></tr><tr><td rowspan="1" colspan="1">–</td><td rowspan="1" colspan="1">Frons and vertex matt or with satin sheen, micro-sculptured (aa); mesoscutum medio-posteriorly rugulose (bb) or mainly punctate and near notauli coriaceous or rugulose (cc); hind femur usually more slender (dd)</td><td rowspan="1" colspan="1">
                      <bold>55</bold>
                    </td></tr><tr><td rowspan="1" colspan="3">
                      <inline-graphic xmlns:xlink="http://www.w3.org/1999/xlink" xlink:href="zookeys-1038-001-i108.jpg" xlink:type="simple" id="oo_544542.jpg"/>
                    </td></tr><tr><td rowspan="1" colspan="1">55</td><td rowspan="1" colspan="1">Apex of paramere yellowish-brown (a); pre-apical metasomal sternite distinctly yellowish posteriorly (b); mandible yellowish basally (c)</td><td rowspan="1" colspan="1">
                      <bold><italic><tp:taxon-name><tp:taxon-name-part taxon-name-part-type="genus" reg="Gasteruption">G.</tp:taxon-name-part> <tp:taxon-name-part taxon-name-part-type="species" reg="flavimarginatum">flavimarginatum</tp:taxon-name-part></tp:taxon-name></italic> van Achterberg, 2014</bold>
                    </td></tr><tr><td rowspan="1" colspan="3">
                      <inline-graphic xmlns:xlink="http://www.w3.org/1999/xlink" xlink:href="zookeys-1038-001-i109.jpg" xlink:type="simple" id="oo_544543.jpg"/>
                    </td></tr><tr><td rowspan="1" colspan="1">–</td><td rowspan="1" colspan="1">Apex of paramere dark brown (aa); pre-apical metasomal sternite at most narrowly yellowish posteriorly (bb); colour of mandible variable, often darkened basally (cc)</td><td rowspan="1" colspan="1">
                      <bold>56</bold>
                    </td></tr><tr><td rowspan="1" colspan="3">
                      <inline-graphic xmlns:xlink="http://www.w3.org/1999/xlink" xlink:href="zookeys-1038-001-i110.jpg" xlink:type="simple" id="oo_544544.jpg"/>
                    </td></tr><tr><td rowspan="1" colspan="1">56</td><td rowspan="1" colspan="1">Mandible largely pale yellowish (a)</td><td rowspan="1" colspan="1">
                      <bold>57</bold>
                    </td></tr><tr><td rowspan="1" colspan="3">
                      <inline-graphic xmlns:xlink="http://www.w3.org/1999/xlink" xlink:href="zookeys-1038-001-i111.jpg" xlink:type="simple" id="oo_544545.jpg"/>
                    </td></tr><tr><td rowspan="1" colspan="1">–</td><td rowspan="1" colspan="1">Mandible largely brown, dark brown or black (aa); [additional females needed for reliable identification]</td><td rowspan="1" colspan="1">
                      <bold>58</bold>
                    </td></tr><tr><td rowspan="1" colspan="3">
                      <inline-graphic xmlns:xlink="http://www.w3.org/1999/xlink" xlink:href="zookeys-1038-001-i112.jpg" xlink:type="simple" id="oo_544546.jpg"/>
                    </td></tr><tr><td rowspan="1" colspan="1">57</td><td rowspan="1" colspan="1">Middle lobe of mesoscutum distinctly protruding (a); head longer and rather trapezoid in dorsal view (b); hind tibia dark brown or blackish ventrally (c); scutellum wider (d)</td><td rowspan="1" colspan="1">
                      <bold><italic><tp:taxon-name><tp:taxon-name-part taxon-name-part-type="genus" reg="Gasteruption">G.</tp:taxon-name-part> <tp:taxon-name-part taxon-name-part-type="species" reg="brevicuspis">brevicuspis</tp:taxon-name-part></tp:taxon-name></italic> Kieffer, 1911</bold>
                    </td></tr><tr><td rowspan="1" colspan="3">
                      <inline-graphic xmlns:xlink="http://www.w3.org/1999/xlink" xlink:href="zookeys-1038-001-i113.jpg" xlink:type="simple" id="oo_544547.jpg"/>
                    </td></tr><tr><td rowspan="1" colspan="1">–</td><td rowspan="1" colspan="1">Middle lobe of mesoscutum hardly protruding (aa); head shorter and transverse in dorsal view (bb); hind tibia more or less yellowish-brown ventrally (cc); scutellum narrower (dd)</td><td rowspan="1" colspan="1">
                      <bold><italic><tp:taxon-name><tp:taxon-name-part taxon-name-part-type="genus" reg="Gasteruption">G.</tp:taxon-name-part> <tp:taxon-name-part taxon-name-part-type="species" reg="bicoloratum">bicoloratum</tp:taxon-name-part></tp:taxon-name></italic> Tan &amp; van Achterberg, 2016</bold>
                    </td></tr><tr><td rowspan="1" colspan="3">
                      <inline-graphic xmlns:xlink="http://www.w3.org/1999/xlink" xlink:href="zookeys-1038-001-i114.jpg" xlink:type="simple" id="oo_544548.jpg"/>
                    </td></tr><tr><td rowspan="1" colspan="1">58</td><td rowspan="1" colspan="1">Hind tibia with ill-defined pale subbasal patch (a); hypostomal bridge usually medium-sized (b)</td><td rowspan="1" colspan="1">
                      <bold><italic><tp:taxon-name><tp:taxon-name-part taxon-name-part-type="genus" reg="Gasteruption">G.</tp:taxon-name-part> <tp:taxon-name-part taxon-name-part-type="species" reg="nigritarse">nigritarse</tp:taxon-name-part></tp:taxon-name></italic> (Thomson, 1883)</bold>
                    </td></tr><tr><td rowspan="1" colspan="3">
                      <inline-graphic xmlns:xlink="http://www.w3.org/1999/xlink" xlink:href="zookeys-1038-001-i115.jpg" xlink:type="simple" id="oo_544549.jpg"/>
                    </td></tr><tr><td rowspan="1" colspan="1">–</td><td rowspan="1" colspan="1">Hind tibia usually with well-defined subbasal ivory patch (aa); hypostomal bridge narrow (bb)</td><td rowspan="1" colspan="1">
                      <bold>59</bold>
                    </td></tr><tr><td rowspan="1" colspan="3">
                      <inline-graphic xmlns:xlink="http://www.w3.org/1999/xlink" xlink:href="zookeys-1038-001-i116.jpg" xlink:type="simple" id="oo_544550.jpg"/>
                    </td></tr><tr><td rowspan="1" colspan="1">59</td><td rowspan="1" colspan="1">Mesoscutum often coarser sculptured than vertex (a); head directly narrowed behind eyes (b); temple rather convex (c)</td><td rowspan="1" colspan="1">
                      <bold><italic><tp:taxon-name><tp:taxon-name-part taxon-name-part-type="genus" reg="Gasteruption">G.</tp:taxon-name-part> <tp:taxon-name-part taxon-name-part-type="species" reg="assectator">assectator</tp:taxon-name-part></tp:taxon-name></italic> (Linnaeus, 1758)</bold>
                    </td></tr><tr><td rowspan="1" colspan="3">
                      <inline-graphic xmlns:xlink="http://www.w3.org/1999/xlink" xlink:href="zookeys-1038-001-i117.jpg" xlink:type="simple" id="oo_544551.jpg"/>
                    </td></tr><tr><td rowspan="1" colspan="1">–</td><td rowspan="1" colspan="1">Mesoscutum slightly coarser sculptured than vertex (aa); head less directly narrowed behind eyes (bb); temple less convex (cc)</td><td rowspan="1" colspan="1">
                      <bold><italic><tp:taxon-name><tp:taxon-name-part taxon-name-part-type="genus" reg="Gasteruption">G.</tp:taxon-name-part> <tp:taxon-name-part taxon-name-part-type="species" reg="abeillei">abeillei</tp:taxon-name-part></tp:taxon-name></italic> Kieffer, 1912</bold>
                    </td></tr><tr><td rowspan="1" colspan="3">
                      <inline-graphic xmlns:xlink="http://www.w3.org/1999/xlink" xlink:href="zookeys-1038-001-i118.jpg" xlink:type="simple" id="oo_544552.jpg"/>
                    </td></tr><tr><td rowspan="1" colspan="1">60</td><td rowspan="1" colspan="1">Posteriorly vertex flat in lateral view and long (a); head smooth and shiny dorsally (b); head moderately narrowed posteriorly (c); mesosoma laterally often paler than dorsally (d)</td><td rowspan="1" colspan="1">
                      <bold><italic><tp:taxon-name><tp:taxon-name-part taxon-name-part-type="genus" reg="Gasteruption">G.</tp:taxon-name-part> <tp:taxon-name-part taxon-name-part-type="species" reg="bimaculatum">bimaculatum</tp:taxon-name-part></tp:taxon-name></italic> Pasteels, 1958</bold>
                    </td></tr><tr><td rowspan="1" colspan="3">
                      <inline-graphic xmlns:xlink="http://www.w3.org/1999/xlink" xlink:href="zookeys-1038-001-i119.jpg" xlink:type="simple" id="oo_544553.jpg"/>
                    </td></tr><tr><td rowspan="1" colspan="1">–</td><td rowspan="1" colspan="1">Posteriorly vertex convex in lateral view and usually shorter (aa); sculpture of head dorsally variable (bb); if smooth (bbb), then more narrowed posteriorly (cc); mesosoma usually unicoloured (dd) or dorsally paler than laterally</td><td rowspan="1" colspan="1">
                      <bold>61</bold>
                    </td></tr><tr><td rowspan="1" colspan="3">
                      <inline-graphic xmlns:xlink="http://www.w3.org/1999/xlink" xlink:href="zookeys-1038-001-i120.jpg" xlink:type="simple" id="oo_544554.jpg"/>
                    </td></tr><tr><td rowspan="1" colspan="1">61</td><td rowspan="1" colspan="1">Hind coxa orange brown or dark brown (a); mesoscutum conspicuously setose (b); metasoma largely reddish-brown (c); [mandible orange yellow or yellowish-brown; mesoscutum finely or coarsely punctate and often with narrow interspaces]</td><td rowspan="1" colspan="1">
                      <bold>62</bold>
                    </td></tr><tr><td rowspan="1" colspan="3">
                      <inline-graphic xmlns:xlink="http://www.w3.org/1999/xlink" xlink:href="zookeys-1038-001-i121.jpg" xlink:type="simple" id="oo_544555.jpg"/>
                    </td></tr><tr><td rowspan="1" colspan="1">–</td><td rowspan="1" colspan="1">Hind coxa black (aa); mesoscutum less conspicuously setose (bb); metasoma often largely dark brown or black (cc)</td><td rowspan="1" colspan="1">
                      <bold>64</bold>
                    </td></tr><tr><td rowspan="1" colspan="3">
                      <inline-graphic xmlns:xlink="http://www.w3.org/1999/xlink" xlink:href="zookeys-1038-001-i122.jpg" xlink:type="simple" id="oo_544556.jpg"/>
                    </td></tr><tr><td rowspan="1" colspan="1">62</td><td rowspan="1" colspan="1">Mesoscutum finely punctate, with rather wide interspaces (a); hind tibia yellowish-brown or indistinctly infuscate basally (b); apical half of hind basitarsus partly dark brown and only apically ivory (c)</td><td rowspan="1" colspan="1">
                      <bold><italic><tp:taxon-name><tp:taxon-name-part taxon-name-part-type="genus" reg="Gasteruption">G.</tp:taxon-name-part> <tp:taxon-name-part taxon-name-part-type="species" reg="dilutum">dilutum</tp:taxon-name-part></tp:taxon-name></italic> Semenov, 1892</bold>
                    </td></tr><tr><td rowspan="1" colspan="3">
                      <inline-graphic xmlns:xlink="http://www.w3.org/1999/xlink" xlink:href="zookeys-1038-001-i123.jpg" xlink:type="simple" id="oo_544557.jpg"/>
                    </td></tr><tr><td rowspan="1" colspan="1">–</td><td rowspan="1" colspan="1">Mesoscutum coarsely punctate and interspaces narrower (aa); hind tibia distinctly dark brown basally (bb); apical half of hind basitarsus mainly ivory (cc)</td><td rowspan="1" colspan="1">
                      <bold>63</bold>
                    </td></tr><tr><td rowspan="1" colspan="3">
                      <inline-graphic xmlns:xlink="http://www.w3.org/1999/xlink" xlink:href="zookeys-1038-001-i124.jpg" xlink:type="simple" id="oo_544558.jpg"/>
                    </td></tr><tr><td rowspan="1" colspan="1">63</td><td rowspan="1" colspan="1">Basal half of hind coxa rugose dorsally (a); outer side of hind tibia (except basally) dark brown or blackish (b); head subtruncate posteriorly in dorsal view (c)</td><td rowspan="1" colspan="1">
                      <bold><italic><tp:taxon-name><tp:taxon-name-part taxon-name-part-type="genus" reg="Gasteruption">G.</tp:taxon-name-part> <tp:taxon-name-part taxon-name-part-type="species" reg="coloratum">coloratum</tp:taxon-name-part></tp:taxon-name></italic> Zhao, van Achterberg &amp; Xu, 2012</bold>
                    </td></tr><tr><td rowspan="1" colspan="3">
                      <inline-graphic xmlns:xlink="http://www.w3.org/1999/xlink" xlink:href="zookeys-1038-001-i125.jpg" xlink:type="simple" id="oo_544559.jpg"/>
                    </td></tr><tr><td rowspan="1" colspan="1">–</td><td rowspan="1" colspan="1">Basal half of hind coxa superficially coriaceous dorsally (aa); ventral half of outer side of hind tibia orange-brown (bb); head emarginate posteriorly in dorsal view (cc)</td><td rowspan="1" colspan="1">
                      <bold><italic><tp:taxon-name><tp:taxon-name-part taxon-name-part-type="genus" reg="Gasteruption">G.</tp:taxon-name-part> <tp:taxon-name-part taxon-name-part-type="species" reg="argentifrons">argentifrons</tp:taxon-name-part></tp:taxon-name></italic> Semenov-T.-S. &amp; Kostylev, 1928</bold>
                    </td></tr><tr><td rowspan="1" colspan="3">
                      <inline-graphic xmlns:xlink="http://www.w3.org/1999/xlink" xlink:href="zookeys-1038-001-i126.jpg" xlink:type="simple" id="oo_544560.jpg"/>
                    </td></tr><tr><td rowspan="1" colspan="1">64</td><td rowspan="1" colspan="1">Third antennal segment slightly longer than wide and similar to pedicellus (a); ventral half of pronotal side largely superficially coriaceous to nearly smooth, only grooves crenulate (b); pronotum partly densely setose (c)</td><td rowspan="1" colspan="1">
                      <bold>65</bold>
                    </td></tr><tr><td rowspan="1" colspan="3">
                      <inline-graphic xmlns:xlink="http://www.w3.org/1999/xlink" xlink:href="zookeys-1038-001-i127.jpg" xlink:type="simple" id="oo_544561.jpg"/>
                    </td></tr><tr><td rowspan="1" colspan="1">–</td><td rowspan="1" colspan="1">Third antennal segment less robust compared to pedicellus and distinctly longer than wide (aa); ventral half of pronotal side largely moderately reticulate-rugose, at most ventrally coriaceous (bb); pronotum sparsely setose (cc)</td><td rowspan="1" colspan="1">
                      <bold>66</bold>
                    </td></tr><tr><td rowspan="1" colspan="3">
                      <inline-graphic xmlns:xlink="http://www.w3.org/1999/xlink" xlink:href="zookeys-1038-001-i128.jpg" xlink:type="simple" id="oo_544562.jpg"/>
                    </td></tr><tr><td rowspan="1" colspan="1">65</td><td rowspan="1" colspan="1">Malar space narrow (a); head less emarginate medio-posteriorly (b); mesoscutum usually with less coarse sculpture (c); scutellum mainly micro-sculptured (d), at most with few large punctures</td><td rowspan="1" colspan="1">
                      <bold><italic><tp:taxon-name><tp:taxon-name-part taxon-name-part-type="genus" reg="Gasteruption">G.</tp:taxon-name-part> <tp:taxon-name-part taxon-name-part-type="species" reg="shengi">shengi</tp:taxon-name-part></tp:taxon-name></italic> Tan &amp; van Achterberg, 2016</bold>
                    </td></tr><tr><td rowspan="1" colspan="3">
                      <inline-graphic xmlns:xlink="http://www.w3.org/1999/xlink" xlink:href="zookeys-1038-001-i129.jpg" xlink:type="simple" id="oo_544563.jpg"/>
                    </td></tr><tr><td rowspan="1" colspan="1">–</td><td rowspan="1" colspan="1">Malar space slightly wider (aa); head distinctly emarginate medio-posteriorly (bb); mesoscutum with coarser sculpture (cc); scutellum coarsely punctate (dd)</td><td rowspan="1" colspan="1">
                      <bold><italic><tp:taxon-name><tp:taxon-name-part taxon-name-part-type="genus" reg="Gasteruption">G.</tp:taxon-name-part> <tp:taxon-name-part taxon-name-part-type="species" reg="dimidiatum">dimidiatum</tp:taxon-name-part></tp:taxon-name></italic> Semenov, 1892</bold>
                    </td></tr><tr><td rowspan="1" colspan="3">
                      <inline-graphic xmlns:xlink="http://www.w3.org/1999/xlink" xlink:href="zookeys-1038-001-i130.jpg" xlink:type="simple" id="oo_544564.jpg"/>
                    </td></tr><tr><td rowspan="1" colspan="1">66</td><td rowspan="1" colspan="1">Hind tibia distinctly inflated and bulging ventrally (a); head directly narrowed posteriorly in dorsal view (b); third antennal segment slender, 1.6–1.9× as long as second segment (c); [mesoscutum distinctly “crater-like” punctate; head concave medio-posteriorly]</td><td rowspan="1" colspan="1">
                      <bold>67</bold>
                    </td></tr><tr><td rowspan="1" colspan="3">
                      <inline-graphic xmlns:xlink="http://www.w3.org/1999/xlink" xlink:href="zookeys-1038-001-i131.jpg" xlink:type="simple" id="oo_544565.jpg"/>
                    </td></tr><tr><td rowspan="1" colspan="1">–</td><td rowspan="1" colspan="1">Hind tibia slender and hardly bulging ventrally (aa); head usually gradually narrowed posteriorly in dorsal view (bb); third antennal segment robust, 1.2–1.7× as long as second segment (cc)</td><td rowspan="1" colspan="1">
                      <bold>68</bold>
                    </td></tr><tr><td rowspan="1" colspan="3">
                      <inline-graphic xmlns:xlink="http://www.w3.org/1999/xlink" xlink:href="zookeys-1038-001-i132.jpg" xlink:type="simple" id="oo_544566.jpg"/>
                    </td></tr><tr><td rowspan="1" colspan="1">67</td><td rowspan="1" colspan="1">Hind tibia strongly inflated (a); third antennal segment slightly more robust (b)</td><td rowspan="1" colspan="1">
                      <bold><italic><tp:taxon-name><tp:taxon-name-part taxon-name-part-type="genus" reg="Gasteruption">G.</tp:taxon-name-part> <tp:taxon-name-part taxon-name-part-type="species" reg="sinicola">sinicola</tp:taxon-name-part></tp:taxon-name></italic> (Kieffer, 1924)</bold>
                    </td></tr><tr><td rowspan="1" colspan="3">
                      <inline-graphic xmlns:xlink="http://www.w3.org/1999/xlink" xlink:href="zookeys-1038-001-i133.jpg" xlink:type="simple" id="oo_544567.jpg"/>
                    </td></tr><tr><td rowspan="1" colspan="1">–</td><td rowspan="1" colspan="1">Hind tibia less inflated (aa); third antennal segment slender (bb)</td><td rowspan="1" colspan="1">
                      <bold><italic><tp:taxon-name><tp:taxon-name-part taxon-name-part-type="genus" reg="Gasteruption">G.</tp:taxon-name-part> <tp:taxon-name-part taxon-name-part-type="species" reg="formosanum">formosanum</tp:taxon-name-part></tp:taxon-name></italic> Enderlein, 1913</bold>
                    </td></tr><tr><td rowspan="1" colspan="3">
                      <inline-graphic xmlns:xlink="http://www.w3.org/1999/xlink" xlink:href="zookeys-1038-001-i134.jpg" xlink:type="simple" id="oo_544568.jpg"/>
                    </td></tr><tr><td rowspan="1" colspan="1">68</td><td rowspan="1" colspan="1">Occipital carina moderately wide (a); vertex distinctly convex (b); [middle lobe of mesoscutum coarsely punctate laterally]</td><td rowspan="1" colspan="1">
                      <bold><italic><tp:taxon-name><tp:taxon-name-part taxon-name-part-type="genus" reg="Gasteruption">G.</tp:taxon-name-part> <tp:taxon-name-part taxon-name-part-type="species" reg="tonkinense">tonkinense</tp:taxon-name-part></tp:taxon-name></italic> Pasteels, 1958</bold>
                    </td></tr><tr><td rowspan="1" colspan="3">
                      <inline-graphic xmlns:xlink="http://www.w3.org/1999/xlink" xlink:href="zookeys-1038-001-i135.jpg" xlink:type="simple" id="oo_544569.jpg"/>
                    </td></tr><tr><td rowspan="1" colspan="1">–</td><td rowspan="1" colspan="1">Occipital carina narrow lamelliform or non-lamelliform (aa); vertex comparatively flat (bb)</td><td rowspan="1" colspan="1">
                      <bold>69</bold>
                    </td></tr><tr><td rowspan="1" colspan="3">
                      <inline-graphic xmlns:xlink="http://www.w3.org/1999/xlink" xlink:href="zookeys-1038-001-i136.jpg" xlink:type="simple" id="oo_544570.jpg"/>
                    </td></tr><tr><td rowspan="1" colspan="1">69</td><td rowspan="1" colspan="1">Occipital carina narrow lamelliform (a) and vertex slightly depressed medio-dorsally (b); mesoscutum less coarsely punctate (c)</td><td rowspan="1" colspan="1">
                      <bold><italic><tp:taxon-name><tp:taxon-name-part taxon-name-part-type="genus" reg="Gasteruption">G.</tp:taxon-name-part> <tp:taxon-name-part taxon-name-part-type="species" reg="japonicum">japonicum</tp:taxon-name-part></tp:taxon-name></italic> Cameron, 1888</bold>
                    </td></tr><tr><td rowspan="1" colspan="3">
                      <inline-graphic xmlns:xlink="http://www.w3.org/1999/xlink" xlink:href="zookeys-1038-001-i137.jpg" xlink:type="simple" id="oo_544571.jpg"/>
                    </td></tr><tr><td rowspan="1" colspan="1">–</td><td rowspan="1" colspan="1">Occipital carina less or non-lamelliform (aa) and vertex flat medio-dorsally (bb); mesoscutum more or less coarsely punctate (cc)</td><td rowspan="1" colspan="1">
                      <bold>70</bold>
                    </td></tr><tr><td rowspan="1" colspan="3">
                      <inline-graphic xmlns:xlink="http://www.w3.org/1999/xlink" xlink:href="zookeys-1038-001-i138.jpg" xlink:type="simple" id="oo_544572.jpg"/>
                    </td></tr><tr><td rowspan="1" colspan="1">70</td><td rowspan="1" colspan="1">Lateral lobe of mesoscutum rather matt and at most finely punctate (a); head slightly enlarged below eyes in anterior view (b)</td><td rowspan="1" colspan="1">
                      <bold><italic><tp:taxon-name><tp:taxon-name-part taxon-name-part-type="genus" reg="Gasteruption">G.</tp:taxon-name-part> <tp:taxon-name-part taxon-name-part-type="species" reg="subtile">subtile</tp:taxon-name-part></tp:taxon-name></italic> (Thomson, 1883)</bold>
                    </td></tr><tr><td rowspan="1" colspan="3">
                      <inline-graphic xmlns:xlink="http://www.w3.org/1999/xlink" xlink:href="zookeys-1038-001-i139.jpg" xlink:type="simple" id="oo_544573.jpg"/>
                    </td></tr><tr><td rowspan="1" colspan="1">–</td><td rowspan="1" colspan="1">Lateral lobe of mesoscutum with satin sheen and with coarse punctures (aa); head not enlarged below eyes in anterior view (bb)</td><td rowspan="1" colspan="1">
                      <bold><italic><tp:taxon-name><tp:taxon-name-part taxon-name-part-type="genus" reg="Gasteruption">G.</tp:taxon-name-part> <tp:taxon-name-part taxon-name-part-type="species" reg="sinarum">sinarum</tp:taxon-name-part></tp:taxon-name></italic> Kieffer, 1911</bold>
                    </td></tr><tr><td rowspan="1" colspan="3">
                      <inline-graphic xmlns:xlink="http://www.w3.org/1999/xlink" xlink:href="zookeys-1038-001-i140.jpg" xlink:type="simple" id="oo_544574.jpg"/>
                    </td></tr></tbody></table></table-wrap></sec><sec sec-type="Systematics" id="SECID0EPQBI"><title>Systematics</title></sec></tp:treatment-sec><tp:treatment-sec><!--Section generated to contain objects referenced in tp:taxon-treatment.--><fig id="F1" position="float" orientation="portrait"><object-id xmlns:xlink="http://www.w3.org/1999/xlink" content-type="doi" xlink:type="simple">10.3897/zookeys.1038.64978.figures1-2</object-id><object-id xmlns:xlink="http://www.w3.org/1999/xlink" content-type="arpha" xlink:type="simple">A88D120E-0B41-58C3-A236-6E7E38542B19</object-id><label>Figures 1, 2.</label><caption><p><italic><tp:taxon-name><tp:taxon-name-part taxon-name-part-type="genus" reg="Gasteruption">Gasteruption</tp:taxon-name-part> <tp:taxon-name-part taxon-name-part-type="species" reg="abeillei">abeillei</tp:taxon-name-part></tp:taxon-name></italic> Kieffer, female, Shaanxi <bold>1</bold> habitus lateral <bold>2</bold> detailed apical half of ovipositor sheath lateral.</p></caption><graphic xmlns:xlink="http://www.w3.org/1999/xlink" xlink:href="zookeys-1038-001-g001.jpg" position="float" orientation="portrait" xlink:type="simple" id="oo_544062.jpg"><uri content-type="original_file" xlink:type="simple">https://binary.pensoft.net/fig/544062</uri></graphic></fig><fig id="F2" position="float" orientation="portrait"><object-id xmlns:xlink="http://www.w3.org/1999/xlink" content-type="doi" xlink:type="simple">10.3897/zookeys.1038.64978.figure3</object-id><object-id xmlns:xlink="http://www.w3.org/1999/xlink" content-type="arpha" xlink:type="simple">84CC07DC-749B-5EA6-99A5-25FBC59AFB65</object-id><label>Figure 3.</label><caption><p><italic><tp:taxon-name><tp:taxon-name-part taxon-name-part-type="genus" reg="Gasteruption">Gasteruption</tp:taxon-name-part> <tp:taxon-name-part taxon-name-part-type="species" reg="abeillei">abeillei</tp:taxon-name-part></tp:taxon-name></italic> Kieffer, male, Shaanxi, habitus lateral.</p></caption><graphic xmlns:xlink="http://www.w3.org/1999/xlink" xlink:href="zookeys-1038-001-g002.jpg" position="float" orientation="portrait" xlink:type="simple" id="oo_544063.jpg"><uri content-type="original_file" xlink:type="simple">https://binary.pensoft.net/fig/544063</uri></graphic></fig><fig id="F3" position="float" orientation="portrait"><object-id xmlns:xlink="http://www.w3.org/1999/xlink" content-type="doi" xlink:type="simple">10.3897/zookeys.1038.64978.figures4-12</object-id><object-id xmlns:xlink="http://www.w3.org/1999/xlink" content-type="arpha" xlink:type="simple">2E69914A-E947-5C93-96FF-B1D8A5FD2FF6</object-id><label>Figures 4–12.</label><caption><p><italic><tp:taxon-name><tp:taxon-name-part taxon-name-part-type="genus" reg="Gasteruption">Gasteruption</tp:taxon-name-part> <tp:taxon-name-part taxon-name-part-type="species" reg="abeillei">abeillei</tp:taxon-name-part></tp:taxon-name></italic> Kieffer, female, Shaanxi <bold>4</bold> head lateral <bold>5</bold> mesosoma lateral <bold>6</bold> mesosoma dorsal <bold>7</bold> wings <bold>8</bold> ovipositor and its sheath lateral <bold>9</bold> head anterior <bold>10</bold> head dorsal <bold>11</bold> hind leg <bold>12</bold> antenna.</p></caption><graphic xmlns:xlink="http://www.w3.org/1999/xlink" xlink:href="zookeys-1038-001-g003.jpg" position="float" orientation="portrait" xlink:type="simple" id="oo_544064.jpg"><uri content-type="original_file" xlink:type="simple">https://binary.pensoft.net/fig/544064</uri></graphic></fig><fig id="F4" position="float" orientation="portrait"><object-id xmlns:xlink="http://www.w3.org/1999/xlink" content-type="doi" xlink:type="simple">10.3897/zookeys.1038.64978.figures13-17</object-id><object-id xmlns:xlink="http://www.w3.org/1999/xlink" content-type="arpha" xlink:type="simple">249CED5A-EF92-5594-9923-6502B6A533A5</object-id><label>Figures 13–17.</label><caption><p><italic><tp:taxon-name><tp:taxon-name-part taxon-name-part-type="genus" reg="Gasteruption">Gasteruption</tp:taxon-name-part> <tp:taxon-name-part taxon-name-part-type="species" reg="amoyense">amoyense</tp:taxon-name-part></tp:taxon-name></italic> Pasteels, female, Shaanxi <bold>13</bold> habitus lateral <bold>14</bold> propleuron ventral <bold>15</bold> apex of ovipositor <bold>16</bold> apex of antenna <bold>17</bold> base of antenna.</p></caption><graphic xmlns:xlink="http://www.w3.org/1999/xlink" xlink:href="zookeys-1038-001-g004.jpg" position="float" orientation="portrait" xlink:type="simple" id="oo_544065.jpg"><uri content-type="original_file" xlink:type="simple">https://binary.pensoft.net/fig/544065</uri></graphic></fig><fig id="F5" position="float" orientation="portrait"><object-id xmlns:xlink="http://www.w3.org/1999/xlink" content-type="doi" xlink:type="simple">10.3897/zookeys.1038.64978.figures18-26</object-id><object-id xmlns:xlink="http://www.w3.org/1999/xlink" content-type="arpha" xlink:type="simple">481462D9-7306-5A24-8B61-EF84325BC903</object-id><label>Figures 18–26.</label><caption><p><italic><tp:taxon-name><tp:taxon-name-part taxon-name-part-type="genus" reg="Gasteruption">Gasteruption</tp:taxon-name-part> <tp:taxon-name-part taxon-name-part-type="species" reg="amoyense">amoyense</tp:taxon-name-part></tp:taxon-name></italic> Pasteels, female, Shaanxi <bold>18</bold> head lateral <bold>19</bold> mesosoma lateral <bold>20</bold> mesosoma dorsal <bold>21</bold> wings <bold>22</bold> apex of metasoma ventral <bold>23</bold> apex of ovipositor sheath lateral <bold>24</bold> head anterior <bold>25</bold> head dorsal <bold>26</bold> hind leg lateral.</p></caption><graphic xmlns:xlink="http://www.w3.org/1999/xlink" xlink:href="zookeys-1038-001-g005.jpg" position="float" orientation="portrait" xlink:type="simple" id="oo_544066.jpg"><uri content-type="original_file" xlink:type="simple">https://binary.pensoft.net/fig/544066</uri></graphic></fig><fig id="F6" position="float" orientation="portrait"><object-id xmlns:xlink="http://www.w3.org/1999/xlink" content-type="doi" xlink:type="simple">10.3897/zookeys.1038.64978.figures27-28</object-id><object-id xmlns:xlink="http://www.w3.org/1999/xlink" content-type="arpha" xlink:type="simple">E3348FA5-F6AC-5B54-9091-78547A8E2E61</object-id><label>Figures 27–28.</label><caption><p><italic><tp:taxon-name><tp:taxon-name-part taxon-name-part-type="genus" reg="Gasteruption">Gasteruption</tp:taxon-name-part> <tp:taxon-name-part taxon-name-part-type="species" reg="angulatum">angulatum</tp:taxon-name-part></tp:taxon-name></italic> Zhao, van Achterberg &amp; Xu, male, Shaanxi <bold>27</bold> habitus lateral <bold>28</bold> apex of metasoma lateral.</p></caption><graphic xmlns:xlink="http://www.w3.org/1999/xlink" xlink:href="zookeys-1038-001-g006.jpg" position="float" orientation="portrait" xlink:type="simple" id="oo_544067.jpg"><uri content-type="original_file" xlink:type="simple">https://binary.pensoft.net/fig/544067</uri></graphic></fig><fig id="F7" position="float" orientation="portrait"><object-id xmlns:xlink="http://www.w3.org/1999/xlink" content-type="doi" xlink:type="simple">10.3897/zookeys.1038.64978.figures29-37</object-id><object-id xmlns:xlink="http://www.w3.org/1999/xlink" content-type="arpha" xlink:type="simple">4AA7E077-CA44-5572-8A33-4534107A5340</object-id><label>Figures 29–37.</label><caption><p><italic><tp:taxon-name><tp:taxon-name-part taxon-name-part-type="genus" reg="Gasteruption">Gasteruption</tp:taxon-name-part> <tp:taxon-name-part taxon-name-part-type="species" reg="angulatum">angulatum</tp:taxon-name-part></tp:taxon-name></italic> Zhao, van Achterberg &amp; Xu, male, Shaanxi <bold>29</bold> head lateral <bold>30</bold> mesosoma lateral <bold>31</bold> mesosoma dorsal <bold>32</bold> wings <bold>33</bold> propleuron ventral <bold>34</bold> head anterior <bold>35</bold> head dorsal <bold>36</bold> hind leg <bold>37</bold> base of antenna.</p></caption><graphic xmlns:xlink="http://www.w3.org/1999/xlink" xlink:href="zookeys-1038-001-g007.jpg" position="float" orientation="portrait" xlink:type="simple" id="oo_544068.jpg"><uri content-type="original_file" xlink:type="simple">https://binary.pensoft.net/fig/544068</uri></graphic></fig><fig id="F8" position="float" orientation="portrait"><object-id xmlns:xlink="http://www.w3.org/1999/xlink" content-type="doi" xlink:type="simple">10.3897/zookeys.1038.64978.figures38-40</object-id><object-id xmlns:xlink="http://www.w3.org/1999/xlink" content-type="arpha" xlink:type="simple">34494C09-1E70-569D-B5F6-86E764FAA473</object-id><label>Figures 38–40.</label><caption><p><italic><tp:taxon-name><tp:taxon-name-part taxon-name-part-type="genus" reg="Gasteruption">Gasteruption</tp:taxon-name-part> <tp:taxon-name-part taxon-name-part-type="species" reg="bimaculatum">bimaculatum</tp:taxon-name-part></tp:taxon-name></italic> Pasteels, female, Shaanxi, habitus lateral.</p></caption><graphic xmlns:xlink="http://www.w3.org/1999/xlink" xlink:href="zookeys-1038-001-g008.jpg" position="float" orientation="portrait" xlink:type="simple" id="oo_544069.jpg"><uri content-type="original_file" xlink:type="simple">https://binary.pensoft.net/fig/544069</uri></graphic></fig><fig id="F9" position="float" orientation="portrait"><object-id xmlns:xlink="http://www.w3.org/1999/xlink" content-type="doi" xlink:type="simple">10.3897/zookeys.1038.64978.figures41-49</object-id><object-id xmlns:xlink="http://www.w3.org/1999/xlink" content-type="arpha" xlink:type="simple">E8A80FB8-C69E-5589-940F-FCCE17A83665</object-id><label>Figures 41–49.</label><caption><p><italic><tp:taxon-name><tp:taxon-name-part taxon-name-part-type="genus" reg="Gasteruption">Gasteruption</tp:taxon-name-part> <tp:taxon-name-part taxon-name-part-type="species" reg="bimaculatum">bimaculatum</tp:taxon-name-part></tp:taxon-name></italic> Pasteels, female, Shaanxi <bold>41</bold> head lateral <bold>42</bold> mesosoma lateral <bold>43</bold> mesosoma dorsal <bold>44</bold> wings <bold>45</bold> apex of metasoma ventral <bold>46</bold> head anterior <bold>47</bold> head dorsal <bold>48</bold> hind leg <bold>49</bold> apex of ovipositor sheath lateral.</p></caption><graphic xmlns:xlink="http://www.w3.org/1999/xlink" xlink:href="zookeys-1038-001-g009.jpg" position="float" orientation="portrait" xlink:type="simple" id="oo_544070.jpg"><uri content-type="original_file" xlink:type="simple">https://binary.pensoft.net/fig/544070</uri></graphic></fig><fig id="F10" position="float" orientation="portrait"><object-id xmlns:xlink="http://www.w3.org/1999/xlink" content-type="doi" xlink:type="simple">10.3897/zookeys.1038.64978.figures50-56</object-id><object-id xmlns:xlink="http://www.w3.org/1999/xlink" content-type="arpha" xlink:type="simple">44F527D3-A2A9-51F9-95A2-A62AC005E536</object-id><label>Figures 50–56.</label><caption><p><italic><tp:taxon-name><tp:taxon-name-part taxon-name-part-type="genus" reg="Gasteruption">Gasteruption</tp:taxon-name-part> <tp:taxon-name-part taxon-name-part-type="species" reg="bimaculatum">bimaculatum</tp:taxon-name-part></tp:taxon-name></italic> Pasteels, male, Shaanxi <bold>50</bold> habitus lateral <bold>51</bold> apex of antenna <bold>52</bold> mesosoma dorsal <bold>53</bold> hind leg <bold>54</bold> base of antenna <bold>55</bold> head dorsal <bold>56</bold> apex of metasoma lateral.</p></caption><graphic xmlns:xlink="http://www.w3.org/1999/xlink" xlink:href="zookeys-1038-001-g010.jpg" position="float" orientation="portrait" xlink:type="simple" id="oo_544071.jpg"><uri content-type="original_file" xlink:type="simple">https://binary.pensoft.net/fig/544071</uri></graphic></fig><fig id="F11" position="float" orientation="portrait"><object-id xmlns:xlink="http://www.w3.org/1999/xlink" content-type="doi" xlink:type="simple">10.3897/zookeys.1038.64978.figures57-62</object-id><object-id xmlns:xlink="http://www.w3.org/1999/xlink" content-type="arpha" xlink:type="simple">4C0F454D-A3E7-5CA8-A300-C0BE4520785C</object-id><label>Figures 57–62.</label><caption><p><italic><tp:taxon-name><tp:taxon-name-part taxon-name-part-type="genus" reg="Gasteruption">Gasteruption</tp:taxon-name-part> <tp:taxon-name-part taxon-name-part-type="species" reg="brevicuspis">brevicuspis</tp:taxon-name-part></tp:taxon-name></italic> Kieffer, female, Shaanxi <bold>57</bold> habitus lateral <bold>58</bold> ovipositor and its sheath <bold>59</bold> propleuron ventral <bold>60</bold> apex of antenna lateral <bold>61</bold> apex of antenna latero-ventral <bold>62</bold> ovipositor apex lateral.</p></caption><graphic xmlns:xlink="http://www.w3.org/1999/xlink" xlink:href="zookeys-1038-001-g011.jpg" position="float" orientation="portrait" xlink:type="simple" id="oo_544072.jpg"><uri content-type="original_file" xlink:type="simple">https://binary.pensoft.net/fig/544072</uri></graphic></fig><fig id="F12" position="float" orientation="portrait"><object-id xmlns:xlink="http://www.w3.org/1999/xlink" content-type="doi" xlink:type="simple">10.3897/zookeys.1038.64978.figures63-71</object-id><object-id xmlns:xlink="http://www.w3.org/1999/xlink" content-type="arpha" xlink:type="simple">76CAAA58-CB17-5BB5-8026-A294E762234D</object-id><label>Figures 63–71.</label><caption><p><italic><tp:taxon-name><tp:taxon-name-part taxon-name-part-type="genus" reg="Gasteruption">Gasteruption</tp:taxon-name-part> <tp:taxon-name-part taxon-name-part-type="species" reg="brevicuspis">brevicuspis</tp:taxon-name-part></tp:taxon-name></italic> Kieffer, female, Shaanxi <bold>63</bold> head lateral <bold>64</bold> mesosoma lateral <bold>65</bold> mesosoma dorsal <bold>66</bold> hind leg <bold>67</bold> head anterior <bold>68</bold> head dorsal <bold>69</bold> base of antenna lateral <bold>70</bold> fore wing <bold>71</bold> apex of metasoma ventral.</p></caption><graphic xmlns:xlink="http://www.w3.org/1999/xlink" xlink:href="zookeys-1038-001-g012.jpg" position="float" orientation="portrait" xlink:type="simple" id="oo_544073.jpg"><uri content-type="original_file" xlink:type="simple">https://binary.pensoft.net/fig/544073</uri></graphic></fig><fig id="F13" position="float" orientation="portrait"><object-id xmlns:xlink="http://www.w3.org/1999/xlink" content-type="doi" xlink:type="simple">10.3897/zookeys.1038.64978.figures72-79</object-id><object-id xmlns:xlink="http://www.w3.org/1999/xlink" content-type="arpha" xlink:type="simple">DB59D863-ADF9-58ED-AB22-A1237E5155DA</object-id><label>Figures 72–79.</label><caption><p><italic><tp:taxon-name><tp:taxon-name-part taxon-name-part-type="genus" reg="Gasteruption">Gasteruption</tp:taxon-name-part> <tp:taxon-name-part taxon-name-part-type="species" reg="brevicuspis">brevicuspis</tp:taxon-name-part></tp:taxon-name></italic> Kieffer, male, Shaanxi <bold>72</bold> habitus lateral <bold>73</bold> apex of metasoma lateral <bold>74</bold> base of antennae <bold>75</bold> mesosoma lateral <bold>76</bold> mesosoma dorsal <bold>77</bold> hind legs <bold>78</bold> head dorsal <bold>79</bold> apex of antenna.</p></caption><graphic xmlns:xlink="http://www.w3.org/1999/xlink" xlink:href="zookeys-1038-001-g013.jpg" position="float" orientation="portrait" xlink:type="simple" id="oo_544074.jpg"><uri content-type="original_file" xlink:type="simple">https://binary.pensoft.net/fig/544074</uri></graphic></fig><fig id="F14" position="float" orientation="portrait"><object-id xmlns:xlink="http://www.w3.org/1999/xlink" content-type="doi" xlink:type="simple">10.3897/zookeys.1038.64978.figures80-82</object-id><object-id xmlns:xlink="http://www.w3.org/1999/xlink" content-type="arpha" xlink:type="simple">10F5ED1F-C5A8-5CD1-8483-200A1D1C3985</object-id><label>Figures 80–82.</label><caption><p><italic><tp:taxon-name><tp:taxon-name-part taxon-name-part-type="genus" reg="Gasteruption">Gasteruption</tp:taxon-name-part> <tp:taxon-name-part taxon-name-part-type="species" reg="coloratum">coloratum</tp:taxon-name-part></tp:taxon-name></italic> Zhao, van Achterberg &amp; Xu, female, Xinjiang <bold>80</bold> habitus lateral <bold>81</bold> apex of ovipositor lateral <bold>82</bold> id., ventral.</p></caption><graphic xmlns:xlink="http://www.w3.org/1999/xlink" xlink:href="zookeys-1038-001-g014.jpg" position="float" orientation="portrait" xlink:type="simple" id="oo_544075.jpg"><uri content-type="original_file" xlink:type="simple">https://binary.pensoft.net/fig/544075</uri></graphic></fig><fig id="F15" position="float" orientation="portrait"><object-id xmlns:xlink="http://www.w3.org/1999/xlink" content-type="doi" xlink:type="simple">10.3897/zookeys.1038.64978.figures83-92</object-id><object-id xmlns:xlink="http://www.w3.org/1999/xlink" content-type="arpha" xlink:type="simple">33EB5901-7844-5F74-8C43-235207506235</object-id><label>Figures 83–92.</label><caption><p><italic><tp:taxon-name><tp:taxon-name-part taxon-name-part-type="genus" reg="Gasteruption">Gasteruption</tp:taxon-name-part> <tp:taxon-name-part taxon-name-part-type="species" reg="coloratum">coloratum</tp:taxon-name-part></tp:taxon-name></italic> Zhao, van Achterberg &amp; Xu, female, Xinjiang <bold>83</bold> head lateral <bold>84</bold> mesosoma lateral <bold>85</bold> mesosoma dorsal <bold>86</bold> wings <bold>87</bold> base of antenna lateral <bold>88</bold> apex of metasoma ventral <bold>89</bold> head anterior <bold>90</bold> head dorsal <bold>91</bold> hind leg <bold>92</bold> apex of ovipositor sheath.</p></caption><graphic xmlns:xlink="http://www.w3.org/1999/xlink" xlink:href="zookeys-1038-001-g015.jpg" position="float" orientation="portrait" xlink:type="simple" id="oo_544076.jpg"><uri content-type="original_file" xlink:type="simple">https://binary.pensoft.net/fig/544076</uri></graphic></fig><fig id="F16" position="float" orientation="portrait"><object-id xmlns:xlink="http://www.w3.org/1999/xlink" content-type="doi" xlink:type="simple">10.3897/zookeys.1038.64978.figures93-97</object-id><object-id xmlns:xlink="http://www.w3.org/1999/xlink" content-type="arpha" xlink:type="simple">D143A452-E1F6-5172-8B60-12EDDCA6D8F5</object-id><label>Figures 93–97.</label><caption><p><italic><tp:taxon-name><tp:taxon-name-part taxon-name-part-type="genus" reg="Gasteruption">Gasteruption</tp:taxon-name-part> <tp:taxon-name-part taxon-name-part-type="species" reg="corniculigerum">corniculigerum</tp:taxon-name-part></tp:taxon-name></italic> Enderlein, female, Shaanxi <bold>93</bold> habitus lateral <bold>94</bold> apex of ovipositor lateral <bold>95</bold> apex of antenna <bold>96</bold> base of antenna <bold>97</bold> apex of metasoma ventral.</p></caption><graphic xmlns:xlink="http://www.w3.org/1999/xlink" xlink:href="zookeys-1038-001-g016.jpg" position="float" orientation="portrait" xlink:type="simple" id="oo_544077.jpg"><uri content-type="original_file" xlink:type="simple">https://binary.pensoft.net/fig/544077</uri></graphic></fig><fig id="F17" position="float" orientation="portrait"><object-id xmlns:xlink="http://www.w3.org/1999/xlink" content-type="doi" xlink:type="simple">10.3897/zookeys.1038.64978.figures98-106</object-id><object-id xmlns:xlink="http://www.w3.org/1999/xlink" content-type="arpha" xlink:type="simple">8EE1894D-64BC-5C79-8A99-412F768777FB</object-id><label>Figures 98–106.</label><caption><p><italic><tp:taxon-name><tp:taxon-name-part taxon-name-part-type="genus" reg="Gasteruption">Gasteruption</tp:taxon-name-part> <tp:taxon-name-part taxon-name-part-type="species" reg="corniculigerum">corniculigerum</tp:taxon-name-part></tp:taxon-name></italic> Enderlein, female, Shaanxi <bold>98</bold> head lateral <bold>99</bold> mesosoma lateral <bold>100</bold> mesosoma dorsal <bold>101</bold> propleuron ventral <bold>102</bold> fore wing <bold>103</bold> apex of ovipositor sheath <bold>104</bold> head anterior <bold>105</bold> head dorsal <bold>106</bold> hind leg.</p></caption><graphic xmlns:xlink="http://www.w3.org/1999/xlink" xlink:href="zookeys-1038-001-g017.jpg" position="float" orientation="portrait" xlink:type="simple" id="oo_544078.jpg"><uri content-type="original_file" xlink:type="simple">https://binary.pensoft.net/fig/544078</uri></graphic></fig><fig id="F18" position="float" orientation="portrait"><object-id xmlns:xlink="http://www.w3.org/1999/xlink" content-type="doi" xlink:type="simple">10.3897/zookeys.1038.64978.figures107-108</object-id><object-id xmlns:xlink="http://www.w3.org/1999/xlink" content-type="arpha" xlink:type="simple">779B36F8-DDA8-54A3-A5CF-3128B0CBAC52</object-id><label>Figures 107–108.</label><caption><p><italic><tp:taxon-name><tp:taxon-name-part taxon-name-part-type="genus" reg="Gasteruption">Gasteruption</tp:taxon-name-part> <tp:taxon-name-part taxon-name-part-type="species" reg="granulatum">granulatum</tp:taxon-name-part></tp:taxon-name></italic> Tan &amp; van Achterberg, sp. nov., female, holotype <bold>107</bold> habitus lateral <bold>108</bold> propleuron ventral.</p></caption><graphic xmlns:xlink="http://www.w3.org/1999/xlink" xlink:href="zookeys-1038-001-g018.jpg" position="float" orientation="portrait" xlink:type="simple" id="oo_544079.jpg"><uri content-type="original_file" xlink:type="simple">https://binary.pensoft.net/fig/544079</uri></graphic></fig><fig id="F19" position="float" orientation="portrait"><object-id xmlns:xlink="http://www.w3.org/1999/xlink" content-type="doi" xlink:type="simple">10.3897/zookeys.1038.64978.figures109-117</object-id><object-id xmlns:xlink="http://www.w3.org/1999/xlink" content-type="arpha" xlink:type="simple">618013C9-0865-5B55-AF50-ADEEC4FD04C1</object-id><label>Figures 109–117.</label><caption><p><italic><tp:taxon-name><tp:taxon-name-part taxon-name-part-type="genus" reg="Gasteruption">Gasteruption</tp:taxon-name-part> <tp:taxon-name-part taxon-name-part-type="species" reg="granulatum">granulatum</tp:taxon-name-part></tp:taxon-name></italic> Tan &amp; van Achterberg, sp. nov., female, holotype <bold>109</bold> head lateral <bold>110</bold> mesosoma lateral <bold>111</bold> mesosoma dorsal <bold>112</bold> hind leg <bold>113</bold> apex of ovipositor sheath <bold>114</bold> head anterior <bold>115</bold> head dorsal <bold>116</bold> wings <bold>117</bold> apex of metasoma ventral.</p></caption><graphic xmlns:xlink="http://www.w3.org/1999/xlink" xlink:href="zookeys-1038-001-g019.jpg" position="float" orientation="portrait" xlink:type="simple" id="oo_544080.jpg"><uri content-type="original_file" xlink:type="simple">https://binary.pensoft.net/fig/544080</uri></graphic></fig><fig id="F20" position="float" orientation="portrait"><object-id xmlns:xlink="http://www.w3.org/1999/xlink" content-type="doi" xlink:type="simple">10.3897/zookeys.1038.64978.figures118-123</object-id><object-id xmlns:xlink="http://www.w3.org/1999/xlink" content-type="arpha" xlink:type="simple">64E5D434-1912-5C78-A830-684D72D416AC</object-id><label>Figures 118–123.</label><caption><p><italic><tp:taxon-name><tp:taxon-name-part taxon-name-part-type="genus" reg="Gasteruption">Gasteruption</tp:taxon-name-part> <tp:taxon-name-part taxon-name-part-type="species" reg="granulatum">granulatum</tp:taxon-name-part></tp:taxon-name></italic> Tan &amp; van Achterberg, sp. nov., male, paratype <bold>118</bold> habitus lateral <bold>119</bold> mesosoma dorsal <bold>120</bold> hind leg <bold>121</bold> head dorsal <bold>122</bold> basal antennal segments <bold>123</bold> apex of metasoma lateral.</p></caption><graphic xmlns:xlink="http://www.w3.org/1999/xlink" xlink:href="zookeys-1038-001-g020.jpg" position="float" orientation="portrait" xlink:type="simple" id="oo_544081.jpg"><uri content-type="original_file" xlink:type="simple">https://binary.pensoft.net/fig/544081</uri></graphic></fig><fig id="F21" position="float" orientation="portrait"><object-id xmlns:xlink="http://www.w3.org/1999/xlink" content-type="doi" xlink:type="simple">10.3897/zookeys.1038.64978.figures124-127</object-id><object-id xmlns:xlink="http://www.w3.org/1999/xlink" content-type="arpha" xlink:type="simple">E4EE3F1B-5412-5619-BB6C-2B4724380A52</object-id><label>Figures 124–127.</label><caption><p><italic><tp:taxon-name><tp:taxon-name-part taxon-name-part-type="genus" reg="Gasteruption">Gasteruption</tp:taxon-name-part> <tp:taxon-name-part taxon-name-part-type="species" reg="kexinae">kexinae</tp:taxon-name-part></tp:taxon-name></italic> Tan &amp; van Achterberg, sp. nov., female, holotype <bold>124</bold> habitus lateral <bold>125</bold> apex of metasoma ventral <bold>126</bold> base of antenna <bold>127</bold> details of vertex dorsal.</p></caption><graphic xmlns:xlink="http://www.w3.org/1999/xlink" xlink:href="zookeys-1038-001-g021.jpg" position="float" orientation="portrait" xlink:type="simple" id="oo_544082.jpg"><uri content-type="original_file" xlink:type="simple">https://binary.pensoft.net/fig/544082</uri></graphic></fig><fig id="F22" position="float" orientation="portrait"><object-id xmlns:xlink="http://www.w3.org/1999/xlink" content-type="doi" xlink:type="simple">10.3897/zookeys.1038.64978.figures128-136</object-id><object-id xmlns:xlink="http://www.w3.org/1999/xlink" content-type="arpha" xlink:type="simple">3F8D929F-B7BE-5557-9518-BC27B61165CA</object-id><label>Figures 128–136.</label><caption><p><italic><tp:taxon-name><tp:taxon-name-part taxon-name-part-type="genus" reg="Gasteruption">Gasteruption</tp:taxon-name-part> <tp:taxon-name-part taxon-name-part-type="species" reg="kexinae">kexinae</tp:taxon-name-part></tp:taxon-name></italic> Tan &amp; van Achterberg, sp. nov., female, holotype <bold>128</bold> head lateral <bold>129</bold> mesosoma lateral <bold>130</bold> mesosoma dorsal <bold>131</bold> wings <bold>132</bold> propleuron ventral <bold>133</bold> apex of ovipositor sheath <bold>134</bold> head anterior <bold>135</bold> head dorsal <bold>136</bold> hind leg.</p></caption><graphic xmlns:xlink="http://www.w3.org/1999/xlink" xlink:href="zookeys-1038-001-g022.jpg" position="float" orientation="portrait" xlink:type="simple" id="oo_544083.jpg"><uri content-type="original_file" xlink:type="simple">https://binary.pensoft.net/fig/544083</uri></graphic></fig><fig id="F23" position="float" orientation="portrait"><object-id xmlns:xlink="http://www.w3.org/1999/xlink" content-type="doi" xlink:type="simple">10.3897/zookeys.1038.64978.figures137-138</object-id><object-id xmlns:xlink="http://www.w3.org/1999/xlink" content-type="arpha" xlink:type="simple">06D9F218-7515-5225-94DD-A10DFA4D9F4E</object-id><label>Figures 137–138.</label><caption><p><italic><tp:taxon-name><tp:taxon-name-part taxon-name-part-type="genus" reg="Gasteruption">Gasteruption</tp:taxon-name-part> <tp:taxon-name-part taxon-name-part-type="species" reg="kexinae">kexinae</tp:taxon-name-part></tp:taxon-name></italic> Tan &amp; van Achterberg, sp. nov., male, paratype <bold>137</bold> habitus lateral <bold>138</bold> apex of metasoma lateral.</p></caption><graphic xmlns:xlink="http://www.w3.org/1999/xlink" xlink:href="zookeys-1038-001-g023.jpg" position="float" orientation="portrait" xlink:type="simple" id="oo_544084.jpg"><uri content-type="original_file" xlink:type="simple">https://binary.pensoft.net/fig/544084</uri></graphic></fig><fig id="F24" position="float" orientation="portrait"><object-id xmlns:xlink="http://www.w3.org/1999/xlink" content-type="doi" xlink:type="simple">10.3897/zookeys.1038.64978.figures139-143</object-id><object-id xmlns:xlink="http://www.w3.org/1999/xlink" content-type="arpha" xlink:type="simple">CCCA47D3-1E48-519B-9E1B-D8EA14096C02</object-id><label>Figures 139–143.</label><caption><p><italic><tp:taxon-name><tp:taxon-name-part taxon-name-part-type="genus" reg="Gasteruption">Gasteruption</tp:taxon-name-part> <tp:taxon-name-part taxon-name-part-type="species" reg="kexinae">kexinae</tp:taxon-name-part></tp:taxon-name></italic> Tan &amp; van Achterberg, sp. nov., male, paratype <bold>139</bold> mesosoma dorsal <bold>140</bold> hind leg <bold>141</bold> base of antenna <bold>142</bold> head dorsal <bold>143</bold> head lateral.</p></caption><graphic xmlns:xlink="http://www.w3.org/1999/xlink" xlink:href="zookeys-1038-001-g024.jpg" position="float" orientation="portrait" xlink:type="simple" id="oo_544085.jpg"><uri content-type="original_file" xlink:type="simple">https://binary.pensoft.net/fig/544085</uri></graphic></fig><fig id="F25" position="float" orientation="portrait"><object-id xmlns:xlink="http://www.w3.org/1999/xlink" content-type="doi" xlink:type="simple">10.3897/zookeys.1038.64978.figure144</object-id><object-id xmlns:xlink="http://www.w3.org/1999/xlink" content-type="arpha" xlink:type="simple">849B718C-C904-5F7A-8AB7-967CCFD1D7EA</object-id><label>Figure 144.</label><caption><p><italic><tp:taxon-name><tp:taxon-name-part taxon-name-part-type="genus" reg="Gasteruption">Gasteruption</tp:taxon-name-part> <tp:taxon-name-part taxon-name-part-type="species" reg="latitibia">latitibia</tp:taxon-name-part></tp:taxon-name></italic> Zhao, van Achterberg &amp; Xu, female, Shaanxi, habitus lateral.</p></caption><graphic xmlns:xlink="http://www.w3.org/1999/xlink" xlink:href="zookeys-1038-001-g025.jpg" position="float" orientation="portrait" xlink:type="simple" id="oo_544086.jpg"><uri content-type="original_file" xlink:type="simple">https://binary.pensoft.net/fig/544086</uri></graphic></fig><fig id="F26" position="float" orientation="portrait"><object-id xmlns:xlink="http://www.w3.org/1999/xlink" content-type="doi" xlink:type="simple">10.3897/zookeys.1038.64978.figures145-154</object-id><object-id xmlns:xlink="http://www.w3.org/1999/xlink" content-type="arpha" xlink:type="simple">69CDA7A3-811A-50B0-ADD7-812C7831B497</object-id><label>Figures 145–154.</label><caption><p><italic><tp:taxon-name><tp:taxon-name-part taxon-name-part-type="genus" reg="Gasteruption">Gasteruption</tp:taxon-name-part> <tp:taxon-name-part taxon-name-part-type="species" reg="latitibia">latitibia</tp:taxon-name-part></tp:taxon-name></italic> Zhao, van Achterberg &amp; Xu, female, Shaanxi <bold>145</bold> head lateral <bold>146</bold> mesosoma lateral <bold>147</bold> mesosoma dorsal <bold>148</bold> hind leg <bold>149</bold> ovipositor and its sheath lateral <bold>150</bold> head anterior <bold>151</bold> head dorsal <bold>152</bold> wings <bold>153</bold> base of antenna <bold>154</bold> hypopygium ventral.</p></caption><graphic xmlns:xlink="http://www.w3.org/1999/xlink" xlink:href="zookeys-1038-001-g026.jpg" position="float" orientation="portrait" xlink:type="simple" id="oo_544087.jpg"><uri content-type="original_file" xlink:type="simple">https://binary.pensoft.net/fig/544087</uri></graphic></fig><fig id="F27" position="float" orientation="portrait"><object-id xmlns:xlink="http://www.w3.org/1999/xlink" content-type="doi" xlink:type="simple">10.3897/zookeys.1038.64978.figures155-156</object-id><object-id xmlns:xlink="http://www.w3.org/1999/xlink" content-type="arpha" xlink:type="simple">83FA1570-729B-5E89-8DD3-4261415D4895</object-id><label>Figures 155–156.</label><caption><p><italic><tp:taxon-name><tp:taxon-name-part taxon-name-part-type="genus" reg="Gasteruption">Gasteruption</tp:taxon-name-part> <tp:taxon-name-part taxon-name-part-type="species" reg="minutum">minutum</tp:taxon-name-part></tp:taxon-name></italic> (Tournier), female, Shaanxi <bold>155</bold> habitus lateral <bold>156</bold> ovipositor and its sheath lateral.</p></caption><graphic xmlns:xlink="http://www.w3.org/1999/xlink" xlink:href="zookeys-1038-001-g027.jpg" position="float" orientation="portrait" xlink:type="simple" id="oo_544088.jpg"><uri content-type="original_file" xlink:type="simple">https://binary.pensoft.net/fig/544088</uri></graphic></fig><fig id="F28" position="float" orientation="portrait"><object-id xmlns:xlink="http://www.w3.org/1999/xlink" content-type="doi" xlink:type="simple">10.3897/zookeys.1038.64978.figures157-165</object-id><object-id xmlns:xlink="http://www.w3.org/1999/xlink" content-type="arpha" xlink:type="simple">D73FD87B-577D-502A-9CB5-18F81E353D51</object-id><label>Figures 157–165.</label><caption><p><italic><tp:taxon-name><tp:taxon-name-part taxon-name-part-type="genus" reg="Gasteruption">Gasteruption</tp:taxon-name-part> <tp:taxon-name-part taxon-name-part-type="species" reg="minutum">minutum</tp:taxon-name-part></tp:taxon-name></italic> (Tournier), female, Shaanxi <bold>157</bold> head lateral <bold>158</bold> mesosoma lateral <bold>159</bold> mesosoma dorsal <bold>160</bold> apex of metasoma ventral <bold>161</bold> base of antenna <bold>162</bold> head anterior <bold>163</bold> head dorsal <bold>164</bold> hind leg <bold>165</bold> apex of antenna.</p></caption><graphic xmlns:xlink="http://www.w3.org/1999/xlink" xlink:href="zookeys-1038-001-g028.jpg" position="float" orientation="portrait" xlink:type="simple" id="oo_544089.jpg"><uri content-type="original_file" xlink:type="simple">https://binary.pensoft.net/fig/544089</uri></graphic></fig><fig id="F29" position="float" orientation="portrait"><object-id xmlns:xlink="http://www.w3.org/1999/xlink" content-type="doi" xlink:type="simple">10.3897/zookeys.1038.64978.figures166-167</object-id><object-id xmlns:xlink="http://www.w3.org/1999/xlink" content-type="arpha" xlink:type="simple">8EF0F91D-8DB3-5487-A377-61897AFBF626</object-id><label>Figures 166–167.</label><caption><p><italic><tp:taxon-name><tp:taxon-name-part taxon-name-part-type="genus" reg="Gasteruption">Gasteruption</tp:taxon-name-part> <tp:taxon-name-part taxon-name-part-type="species" reg="minutum">minutum</tp:taxon-name-part></tp:taxon-name></italic> (Tournier), male, Shaanxi <bold>166</bold> habitus lateral <bold>167</bold> basal antennal segments.</p></caption><graphic xmlns:xlink="http://www.w3.org/1999/xlink" xlink:href="zookeys-1038-001-g029.jpg" position="float" orientation="portrait" xlink:type="simple" id="oo_544090.jpg"><uri content-type="original_file" xlink:type="simple">https://binary.pensoft.net/fig/544090</uri></graphic></fig><fig id="F30" position="float" orientation="portrait"><object-id xmlns:xlink="http://www.w3.org/1999/xlink" content-type="doi" xlink:type="simple">10.3897/zookeys.1038.64978.figures168-173</object-id><object-id xmlns:xlink="http://www.w3.org/1999/xlink" content-type="arpha" xlink:type="simple">BC558A33-89D0-5704-9C65-5365C0DCF602</object-id><label>Figures 168–173.</label><caption><p><italic><tp:taxon-name><tp:taxon-name-part taxon-name-part-type="genus" reg="Gasteruption">Gasteruption</tp:taxon-name-part> <tp:taxon-name-part taxon-name-part-type="species" reg="minutum">minutum</tp:taxon-name-part></tp:taxon-name></italic> (Tournier), male, Shaanxi <bold>168</bold> head lateral <bold>169</bold> mesosoma dorsal <bold>170</bold> hind leg lateral <bold>171</bold> head anterior <bold>172</bold> head dorsal <bold>173</bold> apex of metasoma lateral.</p></caption><graphic xmlns:xlink="http://www.w3.org/1999/xlink" xlink:href="zookeys-1038-001-g030.jpg" position="float" orientation="portrait" xlink:type="simple" id="oo_544091.jpg"><uri content-type="original_file" xlink:type="simple">https://binary.pensoft.net/fig/544091</uri></graphic></fig><fig id="F31" position="float" orientation="portrait"><object-id xmlns:xlink="http://www.w3.org/1999/xlink" content-type="doi" xlink:type="simple">10.3897/zookeys.1038.64978.figures174-175</object-id><object-id xmlns:xlink="http://www.w3.org/1999/xlink" content-type="arpha" xlink:type="simple">306B548A-1760-5D89-AEEE-C6FF08E54928</object-id><label>Figures 174–175.</label><caption><p><italic><tp:taxon-name><tp:taxon-name-part taxon-name-part-type="genus" reg="Gasteruption">Gasteruption</tp:taxon-name-part> <tp:taxon-name-part taxon-name-part-type="species" reg="nigritarse">nigritarse</tp:taxon-name-part></tp:taxon-name></italic> (Thomson), female, Shaanxi <bold>174</bold> habitus lateral <bold>175</bold> ovipositor and its sheath lateral.</p></caption><graphic xmlns:xlink="http://www.w3.org/1999/xlink" xlink:href="zookeys-1038-001-g031.jpg" position="float" orientation="portrait" xlink:type="simple" id="oo_544092.jpg"><uri content-type="original_file" xlink:type="simple">https://binary.pensoft.net/fig/544092</uri></graphic></fig><fig id="F32" position="float" orientation="portrait"><object-id xmlns:xlink="http://www.w3.org/1999/xlink" content-type="doi" xlink:type="simple">10.3897/zookeys.1038.64978.figures176-187</object-id><object-id xmlns:xlink="http://www.w3.org/1999/xlink" content-type="arpha" xlink:type="simple">1FE0F3CD-4EDD-532D-B5C5-FD69CF3813A7</object-id><label>Figures 176–187.</label><caption><p><italic><tp:taxon-name><tp:taxon-name-part taxon-name-part-type="genus" reg="Gasteruption">Gasteruption</tp:taxon-name-part> <tp:taxon-name-part taxon-name-part-type="species" reg="nigritarse">nigritarse</tp:taxon-name-part></tp:taxon-name></italic> (Thomson), female, Shaanxi <bold>176</bold> head lateral <bold>177</bold> details of hypostomal bridge <bold>178</bold> mesosoma lateral <bold>179</bold> mesosoma dorsal <bold>180</bold> fore wing <bold>181</bold> hind leg <bold>182</bold> head anterior <bold>183</bold> head dorsal <bold>184</bold> apex of metasoma ventral <bold>185</bold> details of apex of ovipositor sheath <bold>186</bold> base of antenna <bold>187</bold> apex of antenna.</p></caption><graphic xmlns:xlink="http://www.w3.org/1999/xlink" xlink:href="zookeys-1038-001-g032.jpg" position="float" orientation="portrait" xlink:type="simple" id="oo_544093.jpg"><uri content-type="original_file" xlink:type="simple">https://binary.pensoft.net/fig/544093</uri></graphic></fig><fig id="F33" position="float" orientation="portrait"><object-id xmlns:xlink="http://www.w3.org/1999/xlink" content-type="doi" xlink:type="simple">10.3897/zookeys.1038.64978.figure188</object-id><object-id xmlns:xlink="http://www.w3.org/1999/xlink" content-type="arpha" xlink:type="simple">39883850-83B2-55B7-B906-9B1174EA39DD</object-id><label>Figure 188.</label><caption><p><italic><tp:taxon-name><tp:taxon-name-part taxon-name-part-type="genus" reg="Gasteruption">Gasteruption</tp:taxon-name-part> <tp:taxon-name-part taxon-name-part-type="species" reg="nigritarse">nigritarse</tp:taxon-name-part></tp:taxon-name></italic> (Thomson), male, Shaanxi, habitus lateral.</p></caption><graphic xmlns:xlink="http://www.w3.org/1999/xlink" xlink:href="zookeys-1038-001-g033.jpg" position="float" orientation="portrait" xlink:type="simple" id="oo_544094.jpg"><uri content-type="original_file" xlink:type="simple">https://binary.pensoft.net/fig/544094</uri></graphic></fig><fig id="F34" position="float" orientation="portrait"><object-id xmlns:xlink="http://www.w3.org/1999/xlink" content-type="doi" xlink:type="simple">10.3897/zookeys.1038.64978.figures189-194</object-id><object-id xmlns:xlink="http://www.w3.org/1999/xlink" content-type="arpha" xlink:type="simple">EF37CC34-9CAE-59CD-95F6-AC97C5992FAA</object-id><label>Figures 189–194.</label><caption><p><italic><tp:taxon-name><tp:taxon-name-part taxon-name-part-type="genus" reg="Gasteruption">Gasteruption</tp:taxon-name-part> <tp:taxon-name-part taxon-name-part-type="species" reg="nigritarse">nigritarse</tp:taxon-name-part></tp:taxon-name></italic> (Thomson), male, Shaanxi <bold>189</bold> mesosoma dorsal <bold>190</bold> apex of metasoma lateral <bold>191</bold> base of antenna <bold>192</bold> head dorsal <bold>193</bold> hind legs <bold>194</bold> apex of antenna.</p></caption><graphic xmlns:xlink="http://www.w3.org/1999/xlink" xlink:href="zookeys-1038-001-g034.jpg" position="float" orientation="portrait" xlink:type="simple" id="oo_544095.jpg"><uri content-type="original_file" xlink:type="simple">https://binary.pensoft.net/fig/544095</uri></graphic></fig><fig id="F35" position="float" orientation="portrait"><object-id xmlns:xlink="http://www.w3.org/1999/xlink" content-type="doi" xlink:type="simple">10.3897/zookeys.1038.64978.figures195-197</object-id><object-id xmlns:xlink="http://www.w3.org/1999/xlink" content-type="arpha" xlink:type="simple">A371CDC0-60CE-5FBE-8A4B-6DDB48A8B421</object-id><label>Figures 195–197.</label><caption><p><italic><tp:taxon-name><tp:taxon-name-part taxon-name-part-type="genus" reg="Gasteruption">Gasteruption</tp:taxon-name-part> <tp:taxon-name-part taxon-name-part-type="species" reg="oshimense">oshimense</tp:taxon-name-part></tp:taxon-name></italic> Watanabe, large female, Shaanxi <bold>195</bold> habitus lateral <bold>196</bold> pronotum ventral <bold>197</bold> head and pronotum lateral.</p></caption><graphic xmlns:xlink="http://www.w3.org/1999/xlink" xlink:href="zookeys-1038-001-g035.jpg" position="float" orientation="portrait" xlink:type="simple" id="oo_544096.jpg"><uri content-type="original_file" xlink:type="simple">https://binary.pensoft.net/fig/544096</uri></graphic></fig><fig id="F36" position="float" orientation="portrait"><object-id xmlns:xlink="http://www.w3.org/1999/xlink" content-type="doi" xlink:type="simple">10.3897/zookeys.1038.64978.figures198-207</object-id><object-id xmlns:xlink="http://www.w3.org/1999/xlink" content-type="arpha" xlink:type="simple">25248A84-D470-5CE3-806C-EE2AF6CD44B7</object-id><label>Figures 198–207.</label><caption><p><italic><tp:taxon-name><tp:taxon-name-part taxon-name-part-type="genus" reg="Gasteruption">Gasteruption</tp:taxon-name-part> <tp:taxon-name-part taxon-name-part-type="species" reg="oshimense">oshimense</tp:taxon-name-part></tp:taxon-name></italic> Watanabe, large female, Shaanxi <bold>198</bold> head lateral <bold>199</bold> mesosoma lateral <bold>200</bold> mesosoma dorsal <bold>201</bold> hind leg <bold>202</bold> apex of ovipositor sheath lateral <bold>203</bold> head anterior <bold>204</bold> head dorsal <bold>205</bold> wings <bold>206</bold> apex of metasoma ventral <bold>207</bold> medio-posterior depression of head latero-dorsal.</p></caption><graphic xmlns:xlink="http://www.w3.org/1999/xlink" xlink:href="zookeys-1038-001-g036.jpg" position="float" orientation="portrait" xlink:type="simple" id="oo_544097.jpg"><uri content-type="original_file" xlink:type="simple">https://binary.pensoft.net/fig/544097</uri></graphic></fig><fig id="F37" position="float" orientation="portrait"><object-id xmlns:xlink="http://www.w3.org/1999/xlink" content-type="doi" xlink:type="simple">10.3897/zookeys.1038.64978.figures208-212</object-id><object-id xmlns:xlink="http://www.w3.org/1999/xlink" content-type="arpha" xlink:type="simple">AE30C771-3DD6-594E-8A6A-AE79B30788F7</object-id><label>Figures 208–212.</label><caption><p><italic><tp:taxon-name><tp:taxon-name-part taxon-name-part-type="genus" reg="Gasteruption">Gasteruption</tp:taxon-name-part> <tp:taxon-name-part taxon-name-part-type="species" reg="oshimense">oshimense</tp:taxon-name-part></tp:taxon-name></italic> Watanabe, male, Shaanxi <bold>208</bold> mesosoma dorsal <bold>209</bold> hind leg <bold>210</bold> head dorsal <bold>211</bold> apex of metasoma lateral <bold>212</bold> basal antennal segments lateral.</p></caption><graphic xmlns:xlink="http://www.w3.org/1999/xlink" xlink:href="zookeys-1038-001-g037.jpg" position="float" orientation="portrait" xlink:type="simple" id="oo_544098.jpg"><uri content-type="original_file" xlink:type="simple">https://binary.pensoft.net/fig/544098</uri></graphic></fig><fig id="F38" position="float" orientation="portrait"><object-id xmlns:xlink="http://www.w3.org/1999/xlink" content-type="doi" xlink:type="simple">10.3897/zookeys.1038.64978.figures213-214</object-id><object-id xmlns:xlink="http://www.w3.org/1999/xlink" content-type="arpha" xlink:type="simple">C75364D7-174A-592F-854C-625BD06193E3</object-id><label>Figures 213–214.</label><caption><p><italic><tp:taxon-name><tp:taxon-name-part taxon-name-part-type="genus" reg="Gasteruption">Gasteruption</tp:taxon-name-part> <tp:taxon-name-part taxon-name-part-type="species" reg="parvicollarium">parvicollarium</tp:taxon-name-part></tp:taxon-name></italic> Enderlein, ♀, Shaanxi <bold>213</bold> habitus lateral <bold>214</bold> apex of ovipositor lateral.</p></caption><graphic xmlns:xlink="http://www.w3.org/1999/xlink" xlink:href="zookeys-1038-001-g038.jpg" position="float" orientation="portrait" xlink:type="simple" id="oo_544099.jpg"><uri content-type="original_file" xlink:type="simple">https://binary.pensoft.net/fig/544099</uri></graphic></fig><fig id="F39" position="float" orientation="portrait"><object-id xmlns:xlink="http://www.w3.org/1999/xlink" content-type="doi" xlink:type="simple">10.3897/zookeys.1038.64978.figures215-223</object-id><object-id xmlns:xlink="http://www.w3.org/1999/xlink" content-type="arpha" xlink:type="simple">8E6258CB-527B-5DEF-8ABA-E15F2078C78D</object-id><label>Figures 215–223.</label><caption><p><italic><tp:taxon-name><tp:taxon-name-part taxon-name-part-type="genus" reg="Gasteruption">Gasteruption</tp:taxon-name-part> <tp:taxon-name-part taxon-name-part-type="species" reg="parvicollarium">parvicollarium</tp:taxon-name-part></tp:taxon-name></italic> Enderlein, ♀, Shaanxi <bold>215</bold> head lateral <bold>216</bold> mesosoma lateral <bold>217</bold> mesosoma dorsal <bold>218</bold> hind leg <bold>219</bold> ovipositor and ovipositor sheath <bold>220</bold> head anterior <bold>221</bold> head dorsal <bold>222</bold> wings <bold>223</bold> apex of metasoma ventral.</p></caption><graphic xmlns:xlink="http://www.w3.org/1999/xlink" xlink:href="zookeys-1038-001-g039.jpg" position="float" orientation="portrait" xlink:type="simple" id="oo_544100.jpg"><uri content-type="original_file" xlink:type="simple">https://binary.pensoft.net/fig/544100</uri></graphic></fig><fig id="F40" position="float" orientation="portrait"><object-id xmlns:xlink="http://www.w3.org/1999/xlink" content-type="doi" xlink:type="simple">10.3897/zookeys.1038.64978.figures224-225</object-id><object-id xmlns:xlink="http://www.w3.org/1999/xlink" content-type="arpha" xlink:type="simple">CE322599-15C1-594B-B17F-7C2C0DF41B16</object-id><label>Figures 224–225.</label><caption><p><italic><tp:taxon-name><tp:taxon-name-part taxon-name-part-type="genus" reg="Gasteruption">Gasteruption</tp:taxon-name-part> <tp:taxon-name-part taxon-name-part-type="species" reg="parvicollarium">parvicollarium</tp:taxon-name-part></tp:taxon-name></italic> Enderlein, ♂, Shaanxi <bold>224</bold> habitus lateral <bold>225</bold> apex of metasoma lateral.</p></caption><graphic xmlns:xlink="http://www.w3.org/1999/xlink" xlink:href="zookeys-1038-001-g040.jpg" position="float" orientation="portrait" xlink:type="simple" id="oo_544101.jpg"><uri content-type="original_file" xlink:type="simple">https://binary.pensoft.net/fig/544101</uri></graphic></fig><fig id="F41" position="float" orientation="portrait"><object-id xmlns:xlink="http://www.w3.org/1999/xlink" content-type="doi" xlink:type="simple">10.3897/zookeys.1038.64978.figures226-231</object-id><object-id xmlns:xlink="http://www.w3.org/1999/xlink" content-type="arpha" xlink:type="simple">9D40794E-930D-5E3C-B6C7-FEC17FB3CC49</object-id><label>Figures 226–231.</label><caption><p><italic><tp:taxon-name><tp:taxon-name-part taxon-name-part-type="genus" reg="Gasteruption">Gasteruption</tp:taxon-name-part> <tp:taxon-name-part taxon-name-part-type="species" reg="parvicollarium">parvicollarium</tp:taxon-name-part></tp:taxon-name></italic> Enderlein, ♂, Shaanxi <bold>226</bold> head lateral <bold>227</bold> mesosoma dorsal <bold>228</bold> hind leg lateral <bold>229</bold> basal antennal segments lateral <bold>230</bold> head anterior <bold>231</bold> head dorsal.</p></caption><graphic xmlns:xlink="http://www.w3.org/1999/xlink" xlink:href="zookeys-1038-001-g041.jpg" position="float" orientation="portrait" xlink:type="simple" id="oo_544102.jpg"><uri content-type="original_file" xlink:type="simple">https://binary.pensoft.net/fig/544102</uri></graphic></fig><fig id="F42" position="float" orientation="portrait"><object-id xmlns:xlink="http://www.w3.org/1999/xlink" content-type="doi" xlink:type="simple">10.3897/zookeys.1038.64978.figures232-234</object-id><object-id xmlns:xlink="http://www.w3.org/1999/xlink" content-type="arpha" xlink:type="simple">2670BCAF-1E23-521E-BF7B-7B29E832FF64</object-id><label>Figures 232–234.</label><caption><p><italic><tp:taxon-name><tp:taxon-name-part taxon-name-part-type="genus" reg="Gasteruption">Gasteruption</tp:taxon-name-part> <tp:taxon-name-part taxon-name-part-type="species" reg="pedion">pedion</tp:taxon-name-part></tp:taxon-name></italic> Tan &amp; van Achterberg, sp. nov., female, holotype <bold>232</bold> habitus lateral <bold>233</bold> apex of ovipositor lateral <bold>234</bold> propleuron ventral.</p></caption><graphic xmlns:xlink="http://www.w3.org/1999/xlink" xlink:href="zookeys-1038-001-g042.jpg" position="float" orientation="portrait" xlink:type="simple" id="oo_544103.jpg"><uri content-type="original_file" xlink:type="simple">https://binary.pensoft.net/fig/544103</uri></graphic></fig><fig id="F43" position="float" orientation="portrait"><object-id xmlns:xlink="http://www.w3.org/1999/xlink" content-type="doi" xlink:type="simple">10.3897/zookeys.1038.64978.figures235-245</object-id><object-id xmlns:xlink="http://www.w3.org/1999/xlink" content-type="arpha" xlink:type="simple">91301916-3578-59CF-B4ED-AC042AECC4A1</object-id><label>Figures 235–245.</label><caption><p><italic><tp:taxon-name><tp:taxon-name-part taxon-name-part-type="genus" reg="Gasteruption">Gasteruption</tp:taxon-name-part> <tp:taxon-name-part taxon-name-part-type="species" reg="pedion">pedion</tp:taxon-name-part></tp:taxon-name></italic> Tan &amp; van Achterberg, sp. nov., female, holotype <bold>235</bold> head lateral <bold>236</bold> mesosoma lateral <bold>237</bold> mesosoma dorsal <bold>238</bold> fore wing <bold>239</bold> hind leg <bold>240</bold> head anterior <bold>241</bold> head dorsal <bold>242</bold> apex of metasoma ventral <bold>243</bold> apex of ovipositor sheath <bold>244</bold> base of antenna <bold>245</bold> apex of antenna.</p></caption><graphic xmlns:xlink="http://www.w3.org/1999/xlink" xlink:href="zookeys-1038-001-g043.jpg" position="float" orientation="portrait" xlink:type="simple" id="oo_544104.jpg"><uri content-type="original_file" xlink:type="simple">https://binary.pensoft.net/fig/544104</uri></graphic></fig><fig id="F44" position="float" orientation="portrait"><object-id xmlns:xlink="http://www.w3.org/1999/xlink" content-type="doi" xlink:type="simple">10.3897/zookeys.1038.64978.figures246-252</object-id><object-id xmlns:xlink="http://www.w3.org/1999/xlink" content-type="arpha" xlink:type="simple">FEE9D52D-F93A-5938-970A-E93FE7A7EA42</object-id><label>Figures 246–252.</label><caption><p><italic><tp:taxon-name><tp:taxon-name-part taxon-name-part-type="genus" reg="Gasteruption">Gasteruption</tp:taxon-name-part> <tp:taxon-name-part taxon-name-part-type="species" reg="pedion">pedion</tp:taxon-name-part></tp:taxon-name></italic> Tan &amp; van Achterberg, sp. nov., male, paratype <bold>246</bold> habitus lateral <bold>247</bold> apex of metasoma lateral <bold>248</bold> head lateral <bold>249</bold> mesosoma dorsal <bold>250</bold> head dorsal <bold>251</bold> base of antenna <bold>252</bold> hind leg.</p></caption><graphic xmlns:xlink="http://www.w3.org/1999/xlink" xlink:href="zookeys-1038-001-g044.jpg" position="float" orientation="portrait" xlink:type="simple" id="oo_544105.jpg"><uri content-type="original_file" xlink:type="simple">https://binary.pensoft.net/fig/544105</uri></graphic></fig><fig id="F45" position="float" orientation="portrait"><object-id xmlns:xlink="http://www.w3.org/1999/xlink" content-type="doi" xlink:type="simple">10.3897/zookeys.1038.64978.figure253</object-id><object-id xmlns:xlink="http://www.w3.org/1999/xlink" content-type="arpha" xlink:type="simple">749517FF-1A79-59C8-928E-587B66B25DE9</object-id><label>Figure 253.</label><caption><p><italic><tp:taxon-name><tp:taxon-name-part taxon-name-part-type="genus" reg="Gasteruption">Gasteruption</tp:taxon-name-part> <tp:taxon-name-part taxon-name-part-type="species" reg="reductum">reductum</tp:taxon-name-part></tp:taxon-name></italic> Tan &amp; van Achterberg, sp. nov., female, holotype, habitus lateral.</p></caption><graphic xmlns:xlink="http://www.w3.org/1999/xlink" xlink:href="zookeys-1038-001-g045.jpg" position="float" orientation="portrait" xlink:type="simple" id="oo_544106.jpg"><uri content-type="original_file" xlink:type="simple">https://binary.pensoft.net/fig/544106</uri></graphic></fig><fig id="F46" position="float" orientation="portrait"><object-id xmlns:xlink="http://www.w3.org/1999/xlink" content-type="doi" xlink:type="simple">10.3897/zookeys.1038.64978.figures254-263</object-id><object-id xmlns:xlink="http://www.w3.org/1999/xlink" content-type="arpha" xlink:type="simple">AB081B80-54B1-5DC6-B0AF-68FB3879E0A9</object-id><label>Figures 254–263.</label><caption><p><italic><tp:taxon-name><tp:taxon-name-part taxon-name-part-type="genus" reg="Gasteruption">Gasteruption</tp:taxon-name-part> <tp:taxon-name-part taxon-name-part-type="species" reg="reductum">reductum</tp:taxon-name-part></tp:taxon-name></italic> Tan &amp; van Achterberg, sp. nov., female, holotype <bold>254</bold> head lateral <bold>255</bold> mesosoma lateral <bold>256</bold> mesosoma dorsal <bold>257</bold> hind leg <bold>258</bold> head anterior <bold>259</bold> head dorsal <bold>260</bold> fore wing <bold>261</bold> apex of metasoma ventral <bold>262</bold> base of antenna <bold>263</bold> apex of ovipositor sheath.</p></caption><graphic xmlns:xlink="http://www.w3.org/1999/xlink" xlink:href="zookeys-1038-001-g046.jpg" position="float" orientation="portrait" xlink:type="simple" id="oo_544107.jpg"><uri content-type="original_file" xlink:type="simple">https://binary.pensoft.net/fig/544107</uri></graphic></fig><fig id="F47" position="float" orientation="portrait"><object-id xmlns:xlink="http://www.w3.org/1999/xlink" content-type="doi" xlink:type="simple">10.3897/zookeys.1038.64978.figures264-271</object-id><object-id xmlns:xlink="http://www.w3.org/1999/xlink" content-type="arpha" xlink:type="simple">F374C925-74D8-53AD-9EC3-3D75DD93B270</object-id><label>Figures 264–271.</label><caption><p><italic><tp:taxon-name><tp:taxon-name-part taxon-name-part-type="genus" reg="Gasteruption">Gasteruption</tp:taxon-name-part> <tp:taxon-name-part taxon-name-part-type="species" reg="reductum">reductum</tp:taxon-name-part></tp:taxon-name></italic> Tan &amp; van Achterberg, sp. nov., male, paratype <bold>264</bold> habitus lateral <bold>265</bold> head lateral <bold>266</bold> mesosoma lateral <bold>267</bold> mesosoma dorsal <bold>268</bold> head dorsal <bold>269</bold> apex of metasoma lateral <bold>270</bold> hind leg <bold>271</bold> base of antenna.</p></caption><graphic xmlns:xlink="http://www.w3.org/1999/xlink" xlink:href="zookeys-1038-001-g047.jpg" position="float" orientation="portrait" xlink:type="simple" id="oo_544108.jpg"><uri content-type="original_file" xlink:type="simple">https://binary.pensoft.net/fig/544108</uri></graphic></fig><fig id="F48" position="float" orientation="portrait"><object-id xmlns:xlink="http://www.w3.org/1999/xlink" content-type="doi" xlink:type="simple">10.3897/zookeys.1038.64978.figures272-275</object-id><object-id xmlns:xlink="http://www.w3.org/1999/xlink" content-type="arpha" xlink:type="simple">2599644F-8A16-51EF-88AC-E80B703378A9</object-id><label>Figures 272–275.</label><caption><p><italic><tp:taxon-name><tp:taxon-name-part taxon-name-part-type="genus" reg="Gasteruption">Gasteruption</tp:taxon-name-part> <tp:taxon-name-part taxon-name-part-type="species" reg="sinarum">sinarum</tp:taxon-name-part></tp:taxon-name></italic> Kieffer, female, Shaanxi <bold>272</bold> habitus lateral <bold>273</bold> base of antenna <bold>274</bold> apex of antenna <bold>275</bold> apex of ovipositor lateral.</p></caption><graphic xmlns:xlink="http://www.w3.org/1999/xlink" xlink:href="zookeys-1038-001-g048.jpg" position="float" orientation="portrait" xlink:type="simple" id="oo_544109.jpg"><uri content-type="original_file" xlink:type="simple">https://binary.pensoft.net/fig/544109</uri></graphic></fig><fig id="F49" position="float" orientation="portrait"><object-id xmlns:xlink="http://www.w3.org/1999/xlink" content-type="doi" xlink:type="simple">10.3897/zookeys.1038.64978.figures276-284</object-id><object-id xmlns:xlink="http://www.w3.org/1999/xlink" content-type="arpha" xlink:type="simple">9A908CD2-EFC6-5C16-9A83-3D62B3C8B31A</object-id><label>Figures 276–284.</label><caption><p><italic><tp:taxon-name><tp:taxon-name-part taxon-name-part-type="genus" reg="Gasteruption">Gasteruption</tp:taxon-name-part> <tp:taxon-name-part taxon-name-part-type="species" reg="sinarum">sinarum</tp:taxon-name-part></tp:taxon-name></italic> Kieffer, female, Shaanxi <bold>276</bold> head lateral <bold>277</bold> mesosoma lateral <bold>278</bold> mesosoma dorsal <bold>279</bold> wings <bold>280</bold> apex of metasoma ventral <bold>281</bold> head anterior <bold>282</bold> head dorsal <bold>283</bold> apex of ovipositor sheath <bold>284</bold> hind leg.</p></caption><graphic xmlns:xlink="http://www.w3.org/1999/xlink" xlink:href="zookeys-1038-001-g049.jpg" position="float" orientation="portrait" xlink:type="simple" id="oo_544110.jpg"><uri content-type="original_file" xlink:type="simple">https://binary.pensoft.net/fig/544110</uri></graphic></fig><fig id="F50" position="float" orientation="portrait"><object-id xmlns:xlink="http://www.w3.org/1999/xlink" content-type="doi" xlink:type="simple">10.3897/zookeys.1038.64978.figures285-291</object-id><object-id xmlns:xlink="http://www.w3.org/1999/xlink" content-type="arpha" xlink:type="simple">D2B7AB5A-44C8-59A0-9280-193A4BC39D54</object-id><label>Figures 285–291.</label><caption><p><italic><tp:taxon-name><tp:taxon-name-part taxon-name-part-type="genus" reg="Gasteruption">Gasteruption</tp:taxon-name-part> <tp:taxon-name-part taxon-name-part-type="species" reg="sinarum">sinarum</tp:taxon-name-part></tp:taxon-name></italic> Kieffer, male, Shaanxi <bold>285</bold> habitus lateral <bold>286</bold> mesosoma dorsal <bold>287</bold> hind leg <bold>288</bold> head dorsal <bold>289</bold> apex of metasoma lateral <bold>290</bold> base of antenna <bold>291</bold> apex of antenna.</p></caption><graphic xmlns:xlink="http://www.w3.org/1999/xlink" xlink:href="zookeys-1038-001-g050.jpg" position="float" orientation="portrait" xlink:type="simple" id="oo_544111.jpg"><uri content-type="original_file" xlink:type="simple">https://binary.pensoft.net/fig/544111</uri></graphic></fig><fig id="F51" position="float" orientation="portrait"><object-id xmlns:xlink="http://www.w3.org/1999/xlink" content-type="doi" xlink:type="simple">10.3897/zookeys.1038.64978.figures292-298</object-id><object-id xmlns:xlink="http://www.w3.org/1999/xlink" content-type="arpha" xlink:type="simple">4FE06BDA-DFF3-5A41-B6EC-383F6A6886CE</object-id><label>Figures 292–298.</label><caption><p><italic><tp:taxon-name><tp:taxon-name-part taxon-name-part-type="genus" reg="Gasteruption">Gasteruption</tp:taxon-name-part> <tp:taxon-name-part taxon-name-part-type="species" reg="sinepunctatum">sinepunctatum</tp:taxon-name-part></tp:taxon-name></italic> Zhao, van Achterberg &amp; Xu, male, Shaanxi <bold>292</bold> habitus lateral <bold>293</bold> mesosoma dorsal <bold>294</bold> fore wing <bold>295</bold> hind leg lateral <bold>296</bold> basal antennal segments lateral <bold>297</bold> head dorsal <bold>298</bold> apex of metasoma lateral.</p></caption><graphic xmlns:xlink="http://www.w3.org/1999/xlink" xlink:href="zookeys-1038-001-g051.jpg" position="float" orientation="portrait" xlink:type="simple" id="oo_544112.jpg"><uri content-type="original_file" xlink:type="simple">https://binary.pensoft.net/fig/544112</uri></graphic></fig><fig id="F52" position="float" orientation="portrait"><object-id xmlns:xlink="http://www.w3.org/1999/xlink" content-type="doi" xlink:type="simple">10.3897/zookeys.1038.64978.figures299-307</object-id><object-id xmlns:xlink="http://www.w3.org/1999/xlink" content-type="arpha" xlink:type="simple">F441140E-43CE-5AB4-AE58-4B19F5582E19</object-id><label>Figures 299–307.</label><caption><p><italic><tp:taxon-name><tp:taxon-name-part taxon-name-part-type="genus" reg="Gasteruption">Gasteruption</tp:taxon-name-part> <tp:taxon-name-part taxon-name-part-type="species" reg="subtile">subtile</tp:taxon-name-part></tp:taxon-name></italic> Thomson, female, Shaanxi <bold>299</bold> head lateral <bold>300</bold> mesosoma lateral <bold>301</bold> mesosoma dorsal <bold>302</bold> apex of metasoma ventral <bold>303</bold> base of antenna <bold>304</bold> head anterior <bold>305</bold> head dorsal <bold>306</bold> hind leg <bold>307</bold> apex of ovipositor sheath.</p></caption><graphic xmlns:xlink="http://www.w3.org/1999/xlink" xlink:href="zookeys-1038-001-g052.jpg" position="float" orientation="portrait" xlink:type="simple" id="oo_544113.jpg"><uri content-type="original_file" xlink:type="simple">https://binary.pensoft.net/fig/544113</uri></graphic></fig></tp:treatment-sec><ref-list><ref id="B68"><mixed-citation xmlns:xlink="http://www.w3.org/1999/xlink" xlink:type="simple"><person-group><name name-style="western"><surname>Zhao</surname><given-names>K-X</given-names></name><name name-style="western"><surname>van Achterberg</surname><given-names>C</given-names></name><name name-style="western"><surname>Xu</surname><given-names>Z-F</given-names></name></person-group> (<year>2012</year>) <article-title>A revision of the Chinese <tp:taxon-name><tp:taxon-name-part taxon-name-part-type="family">Gasteruptiidae</tp:taxon-name-part></tp:taxon-name> (<tp:taxon-name><tp:taxon-name-part taxon-name-part-type="order">Hymenoptera</tp:taxon-name-part></tp:taxon-name>, <tp:taxon-name><tp:taxon-name-part taxon-name-part-type="superfamily">Evanioidea</tp:taxon-name-part></tp:taxon-name>).</article-title><source>ZooKeys</source><volume>237</volume>: <fpage>1</fpage>–<lpage>123</lpage>. <ext-link xlink:type="simple" ext-link-type="doi" xlink:href="10.3897/zookeys.237.3956">https://doi.org/10.3897/zookeys.237.3956</ext-link></mixed-citation></ref><ref id="B61"><mixed-citation xmlns:xlink="http://www.w3.org/1999/xlink" xlink:type="simple"><person-group><name name-style="western"><surname>van Achterberg</surname><given-names>C</given-names></name></person-group> (<year>2013</year>) <article-title>De Nederlandse <tp:taxon-name><tp:taxon-name-part taxon-name-part-type="family">Gasteruptiidae</tp:taxon-name-part></tp:taxon-name> of Hongerwespen (<tp:taxon-name><tp:taxon-name-part taxon-name-part-type="order">Hymenoptera</tp:taxon-name-part></tp:taxon-name>: <tp:taxon-name><tp:taxon-name-part taxon-name-part-type="superfamily">Evanioidea</tp:taxon-name-part></tp:taxon-name>).</article-title><source>Nederlandse Faunistische Mededelingen</source><volume>39</volume>: <fpage>55</fpage>–<lpage>87</lpage>.</mixed-citation></ref><ref id="B21"><mixed-citation xmlns:xlink="http://www.w3.org/1999/xlink" xlink:type="simple"><person-group><name name-style="western"><surname>Jennings</surname><given-names>JT</given-names></name><name name-style="western"><surname>Parslow</surname><given-names>B</given-names></name></person-group> (<year>2014</year>) <article-title><italic><tp:taxon-name><tp:taxon-name-part taxon-name-part-type="genus">Gasteruption</tp:taxon-name-part> <tp:taxon-name-part taxon-name-part-type="species">youngi</tp:taxon-name-part></tp:taxon-name></italic> sp. nov. (<tp:taxon-name><tp:taxon-name-part taxon-name-part-type="order">Hymenoptera</tp:taxon-name-part></tp:taxon-name>: <tp:taxon-name><tp:taxon-name-part taxon-name-part-type="superfamily">Evanioidea</tp:taxon-name-part></tp:taxon-name>: <tp:taxon-name><tp:taxon-name-part taxon-name-part-type="family">Gasteruptiidae</tp:taxon-name-part></tp:taxon-name>) from South Australia; an unusual species with trichoid sensilla on the ovipositor sheaths.</article-title><source>Zootaxa</source><volume>3872</volume>(<issue>1</issue>): <fpage>95</fpage>–<lpage>100</lpage>. <ext-link xlink:type="simple" ext-link-type="doi" xlink:href="10.11646/zootaxa.3872.1.9">https://doi.org/10.11646/zootaxa.3872.1.9</ext-link></mixed-citation></ref><ref id="B62"><mixed-citation xmlns:xlink="http://www.w3.org/1999/xlink" xlink:type="simple"><person-group><name name-style="western"><surname>van Achterberg</surname><given-names>C</given-names></name><name name-style="western"><surname>Talebi</surname><given-names>AA</given-names></name></person-group> (<year>2014</year>) <article-title>Review of <italic><tp:taxon-name><tp:taxon-name-part taxon-name-part-type="genus">Gasteruption</tp:taxon-name-part></tp:taxon-name></italic> Latreille (<tp:taxon-name><tp:taxon-name-part taxon-name-part-type="order">Hymenoptera</tp:taxon-name-part></tp:taxon-name>, <tp:taxon-name><tp:taxon-name-part taxon-name-part-type="family">Gasteruptiidae</tp:taxon-name-part></tp:taxon-name>) from Iran and Turkey, with the description of 15 new species.</article-title><source>ZooKeys</source><volume>458</volume>: <fpage>1</fpage>–<lpage>188</lpage>. <ext-link xlink:type="simple" ext-link-type="doi" xlink:href="10.3897/zookeys.458.8531">https://doi.org/10.3897/zookeys.458.8531</ext-link></mixed-citation></ref><ref id="B69"><mixed-citation xmlns:xlink="http://www.w3.org/1999/xlink" xlink:type="simple"><person-group><name name-style="western"><surname>Žikić</surname><given-names>V</given-names></name><name name-style="western"><surname>van Achterberg</surname><given-names>C</given-names></name><name name-style="western"><surname>Stanković</surname><given-names>SS</given-names></name><name name-style="western"><surname>Dubaić</surname><given-names>JB</given-names></name><name name-style="western"><surname>Četković</surname><given-names>A</given-names></name></person-group> (<year>2014</year>) <article-title>Review of the <tp:taxon-name><tp:taxon-name-part taxon-name-part-type="family">Gasteruptiidae</tp:taxon-name-part></tp:taxon-name> (<tp:taxon-name><tp:taxon-name-part taxon-name-part-type="order">Hymenoptera</tp:taxon-name-part></tp:taxon-name>: <tp:taxon-name><tp:taxon-name-part taxon-name-part-type="superfamily">Evanioidea</tp:taxon-name-part></tp:taxon-name>) from the territory of the former Yugoslavia, with three newly reported species.</article-title><source>Zootaxa</source><volume>3793</volume>(<issue>5</issue>): <fpage>573</fpage>–<lpage>586</lpage>. <ext-link xlink:type="simple" ext-link-type="doi" xlink:href="10.11646/zootaxa.3793.5.5">https://doi.org/10.11646/zootaxa.3793.5.5</ext-link></mixed-citation></ref><ref id="B63"><mixed-citation xmlns:xlink="http://www.w3.org/1999/xlink" xlink:type="simple"><person-group><name name-style="western"><surname>van Breugel</surname><given-names>P</given-names></name></person-group> (<year>2014</year>) <source>Gasten van bijenhotels.</source><publisher-name>EIS Kenniscentrum Insecten en andere ongewervelden and Naturalis Biodiversity Center</publisher-name>, <publisher-loc>Leiden</publisher-loc>, <size units="page">486 pp</size>. [free download:] <ext-link xlink:type="simple" ext-link-type="uri" xlink:href="http://www.bijenhotels.nl/pdf/GastenVanBijenhotels.pdf">www.bijenhotels.nl/pdf/GastenVanBijenhotels.pdf</ext-link></mixed-citation></ref><ref id="B54"><mixed-citation xmlns:xlink="http://www.w3.org/1999/xlink" xlink:type="simple"><person-group><name name-style="western"><surname>Tan</surname><given-names>J-L</given-names></name><name name-style="western"><surname>van Achterberg</surname><given-names>C</given-names></name><name name-style="western"><surname>Tan</surname><given-names>Q-Q</given-names></name><name name-style="western"><surname>Chen</surname><given-names>X-X</given-names></name></person-group> (<year>2016</year>) <article-title>Four new species of <italic><tp:taxon-name><tp:taxon-name-part taxon-name-part-type="genus">Gasteruption</tp:taxon-name-part></tp:taxon-name></italic> Latreille from NW China, with an illustrated key to the species from Palaearctic China (<tp:taxon-name><tp:taxon-name-part taxon-name-part-type="order">Hymenoptera</tp:taxon-name-part></tp:taxon-name>, <tp:taxon-name><tp:taxon-name-part taxon-name-part-type="family">Gasteruptiidae</tp:taxon-name-part></tp:taxon-name>).</article-title><source>ZooKeys</source><volume>612</volume>: <fpage>51</fpage>–<lpage>112</lpage>. <ext-link xlink:type="simple" ext-link-type="doi" xlink:href="10.3897/zookeys.612.9751">https://doi.org/10.3897/zookeys.612.9751</ext-link></mixed-citation></ref><ref id="B22"><mixed-citation xmlns:xlink="http://www.w3.org/1999/xlink" xlink:type="simple"><person-group><name name-style="western"><surname>Johansson</surname><given-names>N</given-names></name><name name-style="western"><surname>van Achterberg</surname><given-names>C</given-names></name></person-group> (<year>2016</year>) <article-title>Revision of the Palaearctic <italic><tp:taxon-name><tp:taxon-name-part taxon-name-part-type="genus">Gasteruption</tp:taxon-name-part> <tp:taxon-name-part taxon-name-part-type="species">assectator</tp:taxon-name-part></tp:taxon-name></italic> aggregate (<tp:taxon-name><tp:taxon-name-part taxon-name-part-type="order">Hymenoptera</tp:taxon-name-part></tp:taxon-name>, <tp:taxon-name><tp:taxon-name-part taxon-name-part-type="family">Gasteruptiidae</tp:taxon-name-part></tp:taxon-name>), with special reference to Sweden.</article-title><source>ZooKeys</source><volume>615</volume>: <fpage>73</fpage>–<lpage>94</lpage>. <ext-link xlink:type="simple" ext-link-type="doi" xlink:href="10.3897/zookeys.615.8857">https://doi.org/10.3897/zookeys.615.8857</ext-link></mixed-citation></ref><ref id="B29"><mixed-citation xmlns:xlink="http://www.w3.org/1999/xlink" xlink:type="simple"><person-group><name name-style="western"><surname>Lotfalizadeh</surname><given-names>H</given-names></name><name name-style="western"><surname>Masudi-Rad</surname><given-names>S</given-names></name><name name-style="western"><surname>Mehrvar</surname><given-names>A</given-names></name></person-group> (<year>2017</year>) <article-title>Review of the superfamily <tp:taxon-name><tp:taxon-name-part taxon-name-part-type="superfamily">Evanioidea</tp:taxon-name-part></tp:taxon-name> (<tp:taxon-name><tp:taxon-name-part taxon-name-part-type="order">Hymenoptera</tp:taxon-name-part></tp:taxon-name>) in Iran with four new records.</article-title><source>Journal of Insect Biodiversity and Systematics</source><volume>3</volume>(<issue>2</issue>): <fpage>141</fpage>–<lpage>151</lpage>.</mixed-citation></ref><ref id="B48"><mixed-citation xmlns:xlink="http://www.w3.org/1999/xlink" xlink:type="simple"><person-group><name name-style="western"><surname>Saure</surname><given-names>C</given-names></name><name name-style="western"><surname>Schmid-Egger</surname><given-names>C</given-names></name><name name-style="western"><surname>van Achterberg</surname><given-names>C</given-names></name></person-group> (<year>2017</year>) <article-title>Order <tp:taxon-name><tp:taxon-name-part taxon-name-part-type="order">Hymenoptera</tp:taxon-name-part></tp:taxon-name>, family <tp:taxon-name><tp:taxon-name-part taxon-name-part-type="family">Gasteruptiidae</tp:taxon-name-part></tp:taxon-name>.</article-title><source>Arthropod Fauna of the UAE</source><volume>6</volume>: <fpage>190</fpage>–<lpage>224</lpage>.</mixed-citation></ref><ref id="B3"><mixed-citation xmlns:xlink="http://www.w3.org/1999/xlink" xlink:type="simple"><person-group><name name-style="western"><surname>Bogusch</surname><given-names>P</given-names></name><name name-style="western"><surname>van Achterberg</surname><given-names>C</given-names></name><name name-style="western"><surname>Šilhán</surname><given-names>K</given-names></name><name name-style="western"><surname>Astapenková</surname><given-names>A</given-names></name><name name-style="western"><surname>Heneberg</surname><given-names>P</given-names></name></person-group> (<year>2018</year>) <article-title>Description of mature larvae and ecological notes on <italic><tp:taxon-name><tp:taxon-name-part taxon-name-part-type="genus">Gasteruption</tp:taxon-name-part></tp:taxon-name></italic> Latreille (<tp:taxon-name><tp:taxon-name-part taxon-name-part-type="order">Hymenoptera</tp:taxon-name-part></tp:taxon-name>, <tp:taxon-name><tp:taxon-name-part taxon-name-part-type="superfamily">Evanioidea</tp:taxon-name-part></tp:taxon-name>, <tp:taxon-name><tp:taxon-name-part taxon-name-part-type="family">Gasteruptiidae</tp:taxon-name-part></tp:taxon-name>) parasitizing hymenopterans nesting in reed galls.</article-title><source>Journal of <tp:taxon-name><tp:taxon-name-part taxon-name-part-type="order">Hymenoptera</tp:taxon-name-part></tp:taxon-name> Research</source><volume>65</volume>: <fpage>1</fpage>–<lpage>21</lpage>. <ext-link xlink:type="simple" ext-link-type="doi" xlink:href="10.3897/jhr.65.26645">https://doi.org/10.3897/jhr.65.26645</ext-link></mixed-citation></ref><ref id="B43"><mixed-citation xmlns:xlink="http://www.w3.org/1999/xlink" xlink:type="simple"><person-group><name name-style="western"><surname>Orlovskytė</surname><given-names>S</given-names></name><name name-style="western"><surname>Budrys</surname><given-names>E</given-names></name><name name-style="western"><surname>Budrienė</surname><given-names>A</given-names></name></person-group> (<year>2018</year>) <article-title>Check-list of gasteruptiid wasps (<tp:taxon-name><tp:taxon-name-part taxon-name-part-type="order">Hymenoptera</tp:taxon-name-part></tp:taxon-name>: <tp:taxon-name><tp:taxon-name-part taxon-name-part-type="family">Gasteruptiidae</tp:taxon-name-part></tp:taxon-name>) of Lithuania, with new data on trophic interactions.</article-title><source>Lietuvos Entomologų Draugijos Darbai</source><volume>2</volume>(<issue>30</issue>): <fpage>119</fpage>–<lpage>126</lpage>.</mixed-citation></ref></ref-list></tp:taxon-treatment>
