# Supplementary material for: An illustrated key to the species of Gasteruption Latreille (Hymenoptera, Gasteruptiidae) from Palaearctic China, with description of four new species
Source: Zookeys. 2021 May 19;1038:1–103. doi: 10.3897/zookeys.1038.64978 (PMC8154885; doi:10.3897/zookeys.1038.64978)
Supplement: XML Treatment for Gasteruption brevicuspis [file zookeys.1038.64978-treatment8.xml]

<!DOCTYPE tp:taxon-treatment
  PUBLIC "-//TaxonX//DTD Taxonomic Treatment Publishing DTD v0 20100105//EN" "tax-treatment-NSO.dtd">
<tp:taxon-treatment xmlns:tp="http://www.plazi.org/taxpub"><tp:treatment-meta><kwd-group><label>Taxon classification</label><kwd><named-content xmlns:xlink="http://www.w3.org/1999/xlink" content-type="kingdom">Animalia</named-content></kwd><kwd><named-content xmlns:xlink="http://www.w3.org/1999/xlink" content-type="order">Hymenoptera</named-content></kwd><kwd><named-content xmlns:xlink="http://www.w3.org/1999/xlink" content-type="family">Gasteruptiidae</named-content></kwd></kwd-group><mixed-citation publication-type="journal"><person-group><name><surname>Tan</surname><given-names>Jiang-Li</given-names></name><name><surname>van Achterberg</surname><given-names>Cornelis</given-names></name><name><surname>Wu</surname><given-names>Jia-Xuan</given-names></name><name><surname>Wang</surname><given-names>Hang</given-names></name><name><surname>Zhang</surname><given-names>Qi-Jing</given-names></name></person-group><article-title>An illustrated key to the species of <italic><tp:taxon-name><tp:taxon-name-part taxon-name-part-type="genus" reg="Gasteruption">Gasteruption</tp:taxon-name-part></tp:taxon-name></italic> Latreille (<tp:taxon-name><tp:taxon-name-part taxon-name-part-type="order">Hymenoptera</tp:taxon-name-part></tp:taxon-name>, <tp:taxon-name><tp:taxon-name-part taxon-name-part-type="family">Gasteruptiidae</tp:taxon-name-part></tp:taxon-name>) from Palaearctic China, with description of four new species</article-title><source>Zookeys</source><day>19</day><month>5</month><year>2021</year><volume>1038</volume><fpage>1</fpage><lpage>103</lpage><pub-id pub-id-type="doi">10.3897/zookeys.1038.64978</pub-id></mixed-citation></tp:treatment-meta><tp:nomenclature><tp:taxon-name><object-id xmlns:xlink="http://www.w3.org/1999/xlink" content-type="arpha" xlink:type="simple">6DC847E7-23BC-5B81-A262-11781C8DDC43</object-id>
            <tp:taxon-name-part taxon-name-part-type="genus" reg="Gasteruption">Gasteruption</tp:taxon-name-part>
            <tp:taxon-name-part taxon-name-part-type="species" reg="brevicuspis">brevicuspis</tp:taxon-name-part>
          </tp:taxon-name><tp:taxon-authority>Kieffer, 1911</tp:taxon-authority><xref ref-type="fig" rid="F11">Figs 57–62</xref><xref ref-type="fig" rid="F12">, 63–71</xref><xref ref-type="fig" rid="F13">, 72–79</xref><tp:nomenclature-citation-list><tp:nomenclature-citation><tp:taxon-name>
                <tp:taxon-name-part taxon-name-part-type="genus" reg="Gasteruption">Gasteruption</tp:taxon-name-part> <tp:taxon-name-part taxon-name-part-type="species" reg="brevicuspis">brevicuspis</tp:taxon-name-part></tp:taxon-name><comment>Kieffer, 1911: 196, 1912: 293–294; van Achterberg et al. 2019: 4.</comment></tp:nomenclature-citation><tp:nomenclature-citation><tp:taxon-name>
                <tp:taxon-name-part taxon-name-part-type="genus" reg="Gasteruption">Gasteruption</tp:taxon-name-part> <tp:taxon-name-part taxon-name-part-type="species" reg="terebrelligerum">terebrelligerum</tp:taxon-name-part></tp:taxon-name><comment>Enderlein, 1913: 324; <xref ref-type="bibr" rid="B13">Hedicke 1939</xref>: 28; <xref ref-type="bibr" rid="B46">Pasteels 1958</xref>: 189; Zhao et al. 2014: 97–100; van Achterberg 2019a: 9 (as synonym of <tp:taxon-name><tp:taxon-name-part taxon-name-part-type="genus" reg="Gasteruption">G.</tp:taxon-name-part> <tp:taxon-name-part taxon-name-part-type="species" reg="brevicuspis">brevicuspis</tp:taxon-name-part></tp:taxon-name> Kieffer), 2019b: 21 (id.).</comment></tp:nomenclature-citation></tp:nomenclature-citation-list></tp:nomenclature><tp:treatment-sec sec-type="material" id="SECID0ER3CI"><title>Additional material.</title><p>3 ♀ + 5 ♂ (<named-content xmlns:xlink="http://www.w3.org/1999/xlink" content-type="dwc:institutional_code" xlink:type="simple">NWUX</named-content>) Shaanxi, Lantian Ape Man Site, <named-content xmlns:xlink="http://www.w3.org/1999/xlink" content-type="dwc:verbatimCoordinates" xlink:type="simple"><named-content content-type="geo-json" specific-use="{&#34;type&#34;:&#34;Point&#34;,&#34;coordinates&#34;:[110.300000,34.100000]}" id="NCID0E63CI" xlink:type="simple">34.10°N, 110.30°E</named-content></named-content>, 8.vii.2017, 775 m alt., Qingqing Tan; 1 ♀ + 1 ♂ (<named-content xmlns:xlink="http://www.w3.org/1999/xlink" content-type="dwc:institutional_code" xlink:type="simple">RMNH</named-content>), Shaanxi, Qinling Mts., nr Lantian Man Museum, <named-content xmlns:xlink="http://www.w3.org/1999/xlink" content-type="dwc:verbatimCoordinates" xlink:type="simple"><named-content content-type="geo-json" specific-use="{&#34;type&#34;:&#34;Point&#34;,&#34;coordinates&#34;:[109.483333,34.183333]}" id="NCID0EM4CI" xlink:type="simple">34°11'N, 109°29'E</named-content></named-content>, 8–9.vii.2017, 735 m alt., C. v. Achterberg; 2 ♀ (<named-content xmlns:xlink="http://www.w3.org/1999/xlink" content-type="dwc:institutional_code" xlink:type="simple">RMNH</named-content>), Shaanxi, Qinling Mts., Luonan, Maping, Yunmeng Mt., 9–10.vii.2017, ca. 1090 m alt., <named-content xmlns:xlink="http://www.w3.org/1999/xlink" content-type="dwc:verbatimCoordinates" xlink:type="simple"><named-content content-type="geo-json" specific-use="{&#34;type&#34;:&#34;Point&#34;,&#34;coordinates&#34;:[110.116667,34.133333]}" id="NCID0EZ4CI" xlink:type="simple">34°8'N, 110°7'E</named-content></named-content>, C. v. Achterberg; 6 ♀ (<named-content xmlns:xlink="http://www.w3.org/1999/xlink" content-type="dwc:institutional_code" xlink:type="simple">NWUX</named-content>), id., but <named-content xmlns:xlink="http://www.w3.org/1999/xlink" content-type="dwc:verbatimCoordinates" xlink:type="simple"><named-content content-type="geo-json" specific-use="{&#34;type&#34;:&#34;Point&#34;,&#34;coordinates&#34;:[110.020000,34.080000]}" id="NCID0EG5CI" xlink:type="simple">34.08°N, 110.02°E</named-content></named-content>, 1084 m alt., Ruonan Zhang/Qingqing Tan/Jiangli Tan; 1 ♀ (<named-content xmlns:xlink="http://www.w3.org/1999/xlink" content-type="dwc:institutional_code" xlink:type="simple">NWUX</named-content>), NE China: Shaanxi, Xi’an, NWU Taibai campus, small garden, ca. 410 m alt., 3.ix.2018, JL Tan; 1 ♀ (<named-content xmlns:xlink="http://www.w3.org/1999/xlink" content-type="dwc:institutional_code" xlink:type="simple">RMNH</named-content>), “NW China: Shaanxi, Bailuyuan, Baqiao, Xi’an, <named-content xmlns:xlink="http://www.w3.org/1999/xlink" content-type="dwc:verbatimCoordinates" xlink:type="simple"><named-content content-type="geo-json" specific-use="{&#34;type&#34;:&#34;Point&#34;,&#34;coordinates&#34;:[109.120000,34.200000]}" id="NCID0EY5CI" xlink:type="simple">34.20°N, 109.12°E</named-content></named-content>, 14.vii.2018, 687 m alt., Ruonan Zhang, <named-content xmlns:xlink="http://www.w3.org/1999/xlink" content-type="dwc:institutional_code" xlink:type="simple">NWUX</named-content>”; 1 ♀ (<named-content xmlns:xlink="http://www.w3.org/1999/xlink" content-type="dwc:institutional_code" xlink:type="simple">NWUX</named-content>), “NW China: Shaanxi, Northwest University, <named-content xmlns:xlink="http://www.w3.org/1999/xlink" content-type="dwc:verbatimCoordinates" xlink:type="simple"><named-content content-type="geo-json" specific-use="{&#34;type&#34;:&#34;Point&#34;,&#34;coordinates&#34;:[108.550000,34.140000]}" id="NCID0EK6CI" xlink:type="simple">34.14°N, 108.55°E</named-content></named-content>, 3.ix.2018, 365 m alt., Qing-qing Tan, <named-content xmlns:xlink="http://www.w3.org/1999/xlink" content-type="dwc:institutional_code" xlink:type="simple">NWUX</named-content>”; 1 ♀ + 3 ♂ (<named-content xmlns:xlink="http://www.w3.org/1999/xlink" content-type="dwc:institutional_code" xlink:type="simple">NWUX</named-content>), id., but 13/29.vi.2020, North Campus, Jiang-Li Tan; 15 ♀ + 6 ♂ (<named-content xmlns:xlink="http://www.w3.org/1999/xlink" content-type="dwc:institutional_code" xlink:type="simple">NWUX</named-content>), id., but 30.vi.2020, North Campus, Jiang-Li Tan; 1 ♀ (<named-content xmlns:xlink="http://www.w3.org/1999/xlink" content-type="dwc:institutional_code" xlink:type="simple">NWUX</named-content>), “NW China: Shaanxi, Jiufeng, Zhouzhi, 459 m alt., <named-content xmlns:xlink="http://www.w3.org/1999/xlink" content-type="dwc:verbatimCoordinates" xlink:type="simple"><named-content content-type="geo-json" specific-use="{&#34;type&#34;:&#34;Point&#34;,&#34;coordinates&#34;:[108.700000,34.133333]}" id="NCID0EGADI" xlink:type="simple">34°08'N, 108°42'E</named-content></named-content>, 16.vi.2019, Tan JL, <named-content xmlns:xlink="http://www.w3.org/1999/xlink" content-type="dwc:institutional_code" xlink:type="simple">NWUX</named-content>”; 1 ♂ (<named-content xmlns:xlink="http://www.w3.org/1999/xlink" content-type="dwc:institutional_code" xlink:type="simple">NWUX</named-content>), “NW China: Shaanxi, Huaishuzhuang Rev. St., Ziwuling NNR, Fuxian, Yanan, sweep net, <named-content xmlns:xlink="http://www.w3.org/1999/xlink" content-type="dwc:verbatimCoordinates" xlink:type="simple"><named-content content-type="geo-json" specific-use="{&#34;type&#34;:&#34;Point&#34;,&#34;coordinates&#34;:[108.740000,35.860000]}" id="NCID0EYADI" xlink:type="simple">35.86°N, 108.74°E</named-content></named-content>, 2.viii.2019, alt. 1127 m, Jiangli Tan, <named-content xmlns:xlink="http://www.w3.org/1999/xlink" content-type="dwc:institutional_code" xlink:type="simple">NWUX</named-content>”; 2 ♀ + 1 ♂ (<named-content xmlns:xlink="http://www.w3.org/1999/xlink" content-type="dwc:institutional_code" xlink:type="simple">NWUX</named-content>, <named-content xmlns:xlink="http://www.w3.org/1999/xlink" content-type="dwc:institutional_code" xlink:type="simple">RMNH</named-content>), “NW China: Gansu, Lianjiabian, Taibai Heshui, sweep net, <named-content xmlns:xlink="http://www.w3.org/1999/xlink" content-type="dwc:verbatimCoordinates" xlink:type="simple"><named-content content-type="geo-json" specific-use="{&#34;type&#34;:&#34;Point&#34;,&#34;coordinates&#34;:[108.540000,36.060000]}" id="NCID0EPBDI" xlink:type="simple">36.06°N, 108.54°E</named-content></named-content>, 8.viii.2019, alt. 1193 m, Ruonan Zhang, <named-content xmlns:xlink="http://www.w3.org/1999/xlink" content-type="dwc:institutional_code" xlink:type="simple">NWUX</named-content>”.</p><fig id="F11" position="float" orientation="portrait"><object-id xmlns:xlink="http://www.w3.org/1999/xlink" content-type="doi" xlink:type="simple">10.3897/zookeys.1038.64978.figures57-62</object-id><object-id xmlns:xlink="http://www.w3.org/1999/xlink" content-type="arpha" xlink:type="simple">4C0F454D-A3E7-5CA8-A300-C0BE4520785C</object-id><label>Figures 57–62.</label><caption><p><italic><tp:taxon-name><tp:taxon-name-part taxon-name-part-type="genus" reg="Gasteruption">Gasteruption</tp:taxon-name-part> <tp:taxon-name-part taxon-name-part-type="species" reg="brevicuspis">brevicuspis</tp:taxon-name-part></tp:taxon-name></italic> Kieffer, female, Shaanxi <bold>57</bold> habitus lateral <bold>58</bold> ovipositor and its sheath <bold>59</bold> propleuron ventral <bold>60</bold> apex of antenna lateral <bold>61</bold> apex of antenna latero-ventral <bold>62</bold> ovipositor apex lateral.</p></caption><graphic xmlns:xlink="http://www.w3.org/1999/xlink" xlink:href="zookeys-1038-001-g011.jpg" position="float" orientation="portrait" xlink:type="simple" id="oo_544072.jpg"><uri content-type="original_file" xlink:type="simple">https://binary.pensoft.net/fig/544072</uri></graphic></fig></tp:treatment-sec><tp:treatment-sec sec-type="notes" id="SECID0E4CDI"><title>Notes.</title><p>This species is similar to <italic><tp:taxon-name><tp:taxon-name-part taxon-name-part-type="genus" reg="Gasteruption">G.</tp:taxon-name-part> <tp:taxon-name-part taxon-name-part-type="species" reg="assectator">assectator</tp:taxon-name-part></tp:taxon-name></italic> (Linnaeus), but differs by having a slightly longer head in dorsal view, the vertex more convex in lateral view, the hind tibia more slender, the pronotal teeth more or less developed and the mandibles brownish-yellow or yellow (dark brown in <italic><tp:taxon-name><tp:taxon-name-part taxon-name-part-type="genus" reg="Gasteruption">G.</tp:taxon-name-part> <tp:taxon-name-part taxon-name-part-type="species" reg="assectator">assectator</tp:taxon-name-part></tp:taxon-name></italic>). Closely related to <italic><tp:taxon-name><tp:taxon-name-part taxon-name-part-type="genus" reg="Gasteruption">G.</tp:taxon-name-part> <tp:taxon-name-part taxon-name-part-type="species" reg="bicoloratum">bicoloratum</tp:taxon-name-part></tp:taxon-name></italic> Tan and van Achterberg and differs mainly by the shape of the head as illustrated in the key.</p><fig id="F12" position="float" orientation="portrait"><object-id xmlns:xlink="http://www.w3.org/1999/xlink" content-type="doi" xlink:type="simple">10.3897/zookeys.1038.64978.figures63-71</object-id><object-id xmlns:xlink="http://www.w3.org/1999/xlink" content-type="arpha" xlink:type="simple">76CAAA58-CB17-5BB5-8026-A294E762234D</object-id><label>Figures 63–71.</label><caption><p><italic><tp:taxon-name><tp:taxon-name-part taxon-name-part-type="genus" reg="Gasteruption">Gasteruption</tp:taxon-name-part> <tp:taxon-name-part taxon-name-part-type="species" reg="brevicuspis">brevicuspis</tp:taxon-name-part></tp:taxon-name></italic> Kieffer, female, Shaanxi <bold>63</bold> head lateral <bold>64</bold> mesosoma lateral <bold>65</bold> mesosoma dorsal <bold>66</bold> hind leg <bold>67</bold> head anterior <bold>68</bold> head dorsal <bold>69</bold> base of antenna lateral <bold>70</bold> fore wing <bold>71</bold> apex of metasoma ventral.</p></caption><graphic xmlns:xlink="http://www.w3.org/1999/xlink" xlink:href="zookeys-1038-001-g012.jpg" position="float" orientation="portrait" xlink:type="simple" id="oo_544073.jpg"><uri content-type="original_file" xlink:type="simple">https://binary.pensoft.net/fig/544073</uri></graphic></fig></tp:treatment-sec><tp:treatment-sec sec-type="distribution" id="SECID0EOFDI"><title>Distribution.</title><p>China (Fujian, Gansu, Hubei, Hunan, Shaanxi, Shanxi, Taiwan, Yunnan), India, Myanmar, Russia (Far East). New for Gansu and Shaanxi.</p><fig id="F13" position="float" orientation="portrait"><object-id xmlns:xlink="http://www.w3.org/1999/xlink" content-type="doi" xlink:type="simple">10.3897/zookeys.1038.64978.figures72-79</object-id><object-id xmlns:xlink="http://www.w3.org/1999/xlink" content-type="arpha" xlink:type="simple">DB59D863-ADF9-58ED-AB22-A1237E5155DA</object-id><label>Figures 72–79.</label><caption><p><italic><tp:taxon-name><tp:taxon-name-part taxon-name-part-type="genus" reg="Gasteruption">Gasteruption</tp:taxon-name-part> <tp:taxon-name-part taxon-name-part-type="species" reg="brevicuspis">brevicuspis</tp:taxon-name-part></tp:taxon-name></italic> Kieffer, male, Shaanxi <bold>72</bold> habitus lateral <bold>73</bold> apex of metasoma lateral <bold>74</bold> base of antennae <bold>75</bold> mesosoma lateral <bold>76</bold> mesosoma dorsal <bold>77</bold> hind legs <bold>78</bold> head dorsal <bold>79</bold> apex of antenna.</p></caption><graphic xmlns:xlink="http://www.w3.org/1999/xlink" xlink:href="zookeys-1038-001-g013.jpg" position="float" orientation="portrait" xlink:type="simple" id="oo_544074.jpg"><uri content-type="original_file" xlink:type="simple">https://binary.pensoft.net/fig/544074</uri></graphic></fig></tp:treatment-sec><ref-list><ref id="B13"><mixed-citation xmlns:xlink="http://www.w3.org/1999/xlink" xlink:type="simple"><person-group><name name-style="western"><surname>Hedicke</surname><given-names>H</given-names></name></person-group> (<year>1939</year>) Hymenopterorum Catalogus 11, <tp:taxon-name><tp:taxon-name-part taxon-name-part-type="family">Gasteruptiidae</tp:taxon-name-part></tp:taxon-name>. s’Gravenhage, 54 pp.</mixed-citation></ref><ref id="B46"><mixed-citation xmlns:xlink="http://www.w3.org/1999/xlink" xlink:type="simple"><person-group><name name-style="western"><surname>Pasteels</surname><given-names>JJ</given-names></name></person-group> (<year>1958</year>) <article-title>Révision du genre <italic><tp:taxon-name><tp:taxon-name-part taxon-name-part-type="genus">Gasteruption</tp:taxon-name-part></tp:taxon-name></italic> (<tp:taxon-name><tp:taxon-name-part taxon-name-part-type="order">Hymenoptera</tp:taxon-name-part></tp:taxon-name>, <tp:taxon-name><tp:taxon-name-part taxon-name-part-type="superfamily">Evanioidea</tp:taxon-name-part></tp:taxon-name>, <tp:taxon-name><tp:taxon-name-part taxon-name-part-type="subfamily">Gasteruptionidae</tp:taxon-name-part></tp:taxon-name>). V. Espèces indomalaises.</article-title><source>Bulletin et Annales de la Société Royale Entomologique de Belgique</source><volume>94</volume>: <fpage>169</fpage>–<lpage>213</lpage>.</mixed-citation></ref></ref-list></tp:taxon-treatment>
