# Supplementary material for: An illustrated key to the species of Gasteruption Latreille (Hymenoptera, Gasteruptiidae) from Palaearctic China, with description of four new species
Source: Zookeys. 2021 May 19;1038:1–103. doi: 10.3897/zookeys.1038.64978 (PMC8154885; doi:10.3897/zookeys.1038.64978)
Supplement: XML Treatment for Gasteruption coloratum [file zookeys.1038.64978-treatment9.xml]

<!DOCTYPE tp:taxon-treatment
  PUBLIC "-//TaxonX//DTD Taxonomic Treatment Publishing DTD v0 20100105//EN" "tax-treatment-NSO.dtd">
<tp:taxon-treatment xmlns:tp="http://www.plazi.org/taxpub"><tp:treatment-meta><kwd-group><label>Taxon classification</label><kwd><named-content xmlns:xlink="http://www.w3.org/1999/xlink" content-type="kingdom">Animalia</named-content></kwd><kwd><named-content xmlns:xlink="http://www.w3.org/1999/xlink" content-type="order">Hymenoptera</named-content></kwd><kwd><named-content xmlns:xlink="http://www.w3.org/1999/xlink" content-type="family">Gasteruptiidae</named-content></kwd></kwd-group><mixed-citation publication-type="journal"><person-group><name><surname>Tan</surname><given-names>Jiang-Li</given-names></name><name><surname>van Achterberg</surname><given-names>Cornelis</given-names></name><name><surname>Wu</surname><given-names>Jia-Xuan</given-names></name><name><surname>Wang</surname><given-names>Hang</given-names></name><name><surname>Zhang</surname><given-names>Qi-Jing</given-names></name></person-group><article-title>An illustrated key to the species of <italic><tp:taxon-name><tp:taxon-name-part taxon-name-part-type="genus" reg="Gasteruption">Gasteruption</tp:taxon-name-part></tp:taxon-name></italic> Latreille (<tp:taxon-name><tp:taxon-name-part taxon-name-part-type="order">Hymenoptera</tp:taxon-name-part></tp:taxon-name>, <tp:taxon-name><tp:taxon-name-part taxon-name-part-type="family">Gasteruptiidae</tp:taxon-name-part></tp:taxon-name>) from Palaearctic China, with description of four new species</article-title><source>Zookeys</source><day>19</day><month>5</month><year>2021</year><volume>1038</volume><fpage>1</fpage><lpage>103</lpage><pub-id pub-id-type="doi">10.3897/zookeys.1038.64978</pub-id></mixed-citation></tp:treatment-meta><tp:nomenclature><tp:taxon-name><object-id xmlns:xlink="http://www.w3.org/1999/xlink" content-type="arpha" xlink:type="simple">78ECDBAB-E721-59C6-8E96-A0BB03B2F641</object-id>
            <tp:taxon-name-part taxon-name-part-type="genus" reg="Gasteruption">Gasteruption</tp:taxon-name-part>
            <tp:taxon-name-part taxon-name-part-type="species" reg="coloratum">coloratum</tp:taxon-name-part>
          </tp:taxon-name><tp:taxon-authority>Zhao, van Achterberg &amp; Xu, 2012</tp:taxon-authority><xref ref-type="fig" rid="F14">Figs 80–82</xref><xref ref-type="fig" rid="F15">, 83–92</xref><tp:nomenclature-citation-list><tp:nomenclature-citation><tp:taxon-name>
                <tp:taxon-name-part taxon-name-part-type="genus" reg="Gasteruption">Gasteruption</tp:taxon-name-part> <tp:taxon-name-part taxon-name-part-type="species" reg="coloratum">coloratum</tp:taxon-name-part></tp:taxon-name><comment>Zhao, van Achterberg &amp; Xu, 2012: 38–40.</comment></tp:nomenclature-citation></tp:nomenclature-citation-list></tp:nomenclature><tp:treatment-sec sec-type="material" id="SECID0EUIDI"><title>Additional material.</title><p>1 ♀ (<named-content xmlns:xlink="http://www.w3.org/1999/xlink" content-type="dwc:institutional_code" xlink:type="simple">NWUX</named-content>), NW China: Xinjiang, Nanshan, 25.vii.1983; 1 ♀ (<named-content xmlns:xlink="http://www.w3.org/1999/xlink" content-type="dwc:institutional_code" xlink:type="simple">NWUX</named-content>), Xinjiang, Qitai, 25.viii. [198?], Xin-wang Wu.</p><fig id="F14" position="float" orientation="portrait"><object-id xmlns:xlink="http://www.w3.org/1999/xlink" content-type="doi" xlink:type="simple">10.3897/zookeys.1038.64978.figures80-82</object-id><object-id xmlns:xlink="http://www.w3.org/1999/xlink" content-type="arpha" xlink:type="simple">10F5ED1F-C5A8-5CD1-8483-200A1D1C3985</object-id><label>Figures 80–82.</label><caption><p><italic><tp:taxon-name><tp:taxon-name-part taxon-name-part-type="genus" reg="Gasteruption">Gasteruption</tp:taxon-name-part> <tp:taxon-name-part taxon-name-part-type="species" reg="coloratum">coloratum</tp:taxon-name-part></tp:taxon-name></italic> Zhao, van Achterberg &amp; Xu, female, Xinjiang <bold>80</bold> habitus lateral <bold>81</bold> apex of ovipositor lateral <bold>82</bold> id., ventral.</p></caption><graphic xmlns:xlink="http://www.w3.org/1999/xlink" xlink:href="zookeys-1038-001-g014.jpg" position="float" orientation="portrait" xlink:type="simple" id="oo_544075.jpg"><uri content-type="original_file" xlink:type="simple">https://binary.pensoft.net/fig/544075</uri></graphic></fig></tp:treatment-sec><tp:treatment-sec sec-type="distribution" id="SECID0ECKDI"><title>Distribution.</title><p>China (Xinjiang).</p></tp:treatment-sec><tp:treatment-sec sec-type="notes" id="SECID0EHKDI"><title>Notes.</title><p>Both specimens reported here are darker than the holotype (and, so far, only known specimen) of <italic><tp:taxon-name><tp:taxon-name-part taxon-name-part-type="genus" reg="Gasteruption">G.</tp:taxon-name-part> <tp:taxon-name-part taxon-name-part-type="species" reg="coloratum">coloratum</tp:taxon-name-part></tp:taxon-name></italic>, especially the hind leg and the scapus (<xref ref-type="bibr" rid="B68">Zhao et al. 2012</xref>). The hind coxa is rather superficially transversely rugose, ovipositor sheath 6–7× as long as hind tibia and its apex dark brown or blackish.</p><fig id="F15" position="float" orientation="portrait"><object-id xmlns:xlink="http://www.w3.org/1999/xlink" content-type="doi" xlink:type="simple">10.3897/zookeys.1038.64978.figures83-92</object-id><object-id xmlns:xlink="http://www.w3.org/1999/xlink" content-type="arpha" xlink:type="simple">33EB5901-7844-5F74-8C43-235207506235</object-id><label>Figures 83–92.</label><caption><p><italic><tp:taxon-name><tp:taxon-name-part taxon-name-part-type="genus" reg="Gasteruption">Gasteruption</tp:taxon-name-part> <tp:taxon-name-part taxon-name-part-type="species" reg="coloratum">coloratum</tp:taxon-name-part></tp:taxon-name></italic> Zhao, van Achterberg &amp; Xu, female, Xinjiang <bold>83</bold> head lateral <bold>84</bold> mesosoma lateral <bold>85</bold> mesosoma dorsal <bold>86</bold> wings <bold>87</bold> base of antenna lateral <bold>88</bold> apex of metasoma ventral <bold>89</bold> head anterior <bold>90</bold> head dorsal <bold>91</bold> hind leg <bold>92</bold> apex of ovipositor sheath.</p></caption><graphic xmlns:xlink="http://www.w3.org/1999/xlink" xlink:href="zookeys-1038-001-g015.jpg" position="float" orientation="portrait" xlink:type="simple" id="oo_544076.jpg"><uri content-type="original_file" xlink:type="simple">https://binary.pensoft.net/fig/544076</uri></graphic></fig></tp:treatment-sec><ref-list><ref id="B68"><mixed-citation xmlns:xlink="http://www.w3.org/1999/xlink" xlink:type="simple"><person-group><name name-style="western"><surname>Zhao</surname><given-names>K-X</given-names></name><name name-style="western"><surname>van Achterberg</surname><given-names>C</given-names></name><name name-style="western"><surname>Xu</surname><given-names>Z-F</given-names></name></person-group> (<year>2012</year>) <article-title>A revision of the Chinese <tp:taxon-name><tp:taxon-name-part taxon-name-part-type="family">Gasteruptiidae</tp:taxon-name-part></tp:taxon-name> (<tp:taxon-name><tp:taxon-name-part taxon-name-part-type="order">Hymenoptera</tp:taxon-name-part></tp:taxon-name>, <tp:taxon-name><tp:taxon-name-part taxon-name-part-type="superfamily">Evanioidea</tp:taxon-name-part></tp:taxon-name>).</article-title><source>ZooKeys</source><volume>237</volume>: <fpage>1</fpage>–<lpage>123</lpage>. <ext-link xlink:type="simple" ext-link-type="doi" xlink:href="10.3897/zookeys.237.3956">https://doi.org/10.3897/zookeys.237.3956</ext-link></mixed-citation></ref></ref-list></tp:taxon-treatment>
