# Supplementary material for: An illustrated key to the species of Gasteruption Latreille (Hymenoptera, Gasteruptiidae) from Palaearctic China, with description of four new species
Source: Zookeys. 2021 May 19;1038:1–103. doi: 10.3897/zookeys.1038.64978 (PMC8154885; doi:10.3897/zookeys.1038.64978)
Supplement: XML Treatment for Gasteruption granulatum [file zookeys.1038.64978-treatment11.xml]

<!DOCTYPE tp:taxon-treatment
  PUBLIC "-//TaxonX//DTD Taxonomic Treatment Publishing DTD v0 20100105//EN" "tax-treatment-NSO.dtd">
<tp:taxon-treatment xmlns:tp="http://www.plazi.org/taxpub"><tp:treatment-meta><kwd-group><label>Taxon classification</label><kwd><named-content xmlns:xlink="http://www.w3.org/1999/xlink" content-type="kingdom">Animalia</named-content></kwd><kwd><named-content xmlns:xlink="http://www.w3.org/1999/xlink" content-type="order">Hymenoptera</named-content></kwd><kwd><named-content xmlns:xlink="http://www.w3.org/1999/xlink" content-type="family">Gasteruptiidae</named-content></kwd></kwd-group><mixed-citation publication-type="journal"><person-group><name><surname>Tan</surname><given-names>Jiang-Li</given-names></name><name><surname>van Achterberg</surname><given-names>Cornelis</given-names></name><name><surname>Wu</surname><given-names>Jia-Xuan</given-names></name><name><surname>Wang</surname><given-names>Hang</given-names></name><name><surname>Zhang</surname><given-names>Qi-Jing</given-names></name></person-group><article-title>An illustrated key to the species of <italic><tp:taxon-name><tp:taxon-name-part taxon-name-part-type="genus" reg="Gasteruption">Gasteruption</tp:taxon-name-part></tp:taxon-name></italic> Latreille (<tp:taxon-name><tp:taxon-name-part taxon-name-part-type="order">Hymenoptera</tp:taxon-name-part></tp:taxon-name>, <tp:taxon-name><tp:taxon-name-part taxon-name-part-type="family">Gasteruptiidae</tp:taxon-name-part></tp:taxon-name>) from Palaearctic China, with description of four new species</article-title><source>Zookeys</source><day>19</day><month>5</month><year>2021</year><volume>1038</volume><fpage>1</fpage><lpage>103</lpage><pub-id pub-id-type="doi">10.3897/zookeys.1038.64978</pub-id></mixed-citation></tp:treatment-meta><tp:nomenclature><tp:taxon-name><object-id xmlns:xlink="http://www.w3.org/1999/xlink" content-type="arpha" xlink:type="simple">1F8099A0-4160-58C0-90E7-FF5FE54E68E1</object-id>
            <tp:taxon-name-part taxon-name-part-type="genus" reg="Gasteruption">Gasteruption</tp:taxon-name-part>
            <tp:taxon-name-part taxon-name-part-type="species" reg="granulatum">granulatum</tp:taxon-name-part>
            <object-id xmlns:xlink="http://www.w3.org/1999/xlink" content-type="zoobank" xlink:type="simple">http://zoobank.org/CF7781E9-377F-48E1-A7ED-C7F206D5D135</object-id>
          </tp:taxon-name><tp:taxon-authority>Tan &amp; van Achterberg</tp:taxon-authority><tp:taxon-status xmlns:xlink="http://www.w3.org/1999/xlink" xlink:type="simple">sp. nov.</tp:taxon-status><xref ref-type="fig" rid="F18">Figs 107–108</xref><xref ref-type="fig" rid="F19">, 109–117</xref><xref ref-type="fig" rid="F20">, 118–123</xref><tp:nomenclature-citation-list><tp:nomenclature-citation><tp:taxon-name>
                <tp:taxon-name-part taxon-name-part-type="genus" reg="Gasteruption">Gasteruption</tp:taxon-name-part> <tp:taxon-name-part taxon-name-part-type="species" reg="parvicollarium">parvicollarium</tp:taxon-name-part></tp:taxon-name><comment>; <xref ref-type="bibr" rid="B68">Zhao et al. 2012</xref>: 68–72 (p.p.: only ♀, not ♂).</comment></tp:nomenclature-citation></tp:nomenclature-citation-list></tp:nomenclature><tp:treatment-sec sec-type="type material" id="SECID0EIVDI"><title>Type material.</title><p><bold><italic>Holotype</italic>,</bold> ♀ (<named-content xmlns:xlink="http://www.w3.org/1999/xlink" content-type="dwc:institutional_code" xlink:type="simple">NWUX</named-content>), “NW China: Shaanxi, Luonan, Luoyuan, 16.iv.–28.v.2016, black [Malaise] trap, 1310 m alt., <named-content xmlns:xlink="http://www.w3.org/1999/xlink" content-type="dwc:verbatimCoordinates" xlink:type="simple"><named-content content-type="geo-json" specific-use="{&#34;type&#34;:&#34;Point&#34;,&#34;coordinates&#34;:[108.890000,34.210000]}" id="NCID0E2VDI" xlink:type="simple">34.21°N, 108.89°E</named-content></named-content>, JL Tan &amp; QQ Tan, <named-content xmlns:xlink="http://www.w3.org/1999/xlink" content-type="dwc:institutional_code" xlink:type="simple">NWUX</named-content>”. <bold><italic>Paratypes</italic></bold>: 1 ♀ (<named-content xmlns:xlink="http://www.w3.org/1999/xlink" content-type="dwc:institutional_code" xlink:type="simple">RMNH</named-content>), topotypic, but xii.2017–17.vi.2018; 1 ♂ (<named-content xmlns:xlink="http://www.w3.org/1999/xlink" content-type="dwc:institutional_code" xlink:type="simple">NWUX</named-content>), “NW China: Shaanxi, Baolongyu, Qin[ling] Mt[s], ca. 1000 m alt., 24.v.2015, <named-content xmlns:xlink="http://www.w3.org/1999/xlink" content-type="dwc:verbatimCoordinates" xlink:type="simple"><named-content content-type="geo-json" specific-use="{&#34;type&#34;:&#34;Point&#34;,&#34;coordinates&#34;:[108.150000,34.050000]}" id="NCID0EVWDI" xlink:type="simple">34°3'N, 108°9'E</named-content></named-content>, Jiangli Tan, <named-content xmlns:xlink="http://www.w3.org/1999/xlink" content-type="dwc:institutional_code" xlink:type="simple">NWUX</named-content>”.</p><fig id="F18" position="float" orientation="portrait"><object-id xmlns:xlink="http://www.w3.org/1999/xlink" content-type="doi" xlink:type="simple">10.3897/zookeys.1038.64978.figures107-108</object-id><object-id xmlns:xlink="http://www.w3.org/1999/xlink" content-type="arpha" xlink:type="simple">779B36F8-DDA8-54A3-A5CF-3128B0CBAC52</object-id><label>Figures 107–108.</label><caption><p><italic><tp:taxon-name><tp:taxon-name-part taxon-name-part-type="genus" reg="Gasteruption">Gasteruption</tp:taxon-name-part> <tp:taxon-name-part taxon-name-part-type="species" reg="granulatum">granulatum</tp:taxon-name-part></tp:taxon-name></italic> Tan &amp; van Achterberg, sp. nov., female, holotype <bold>107</bold> habitus lateral <bold>108</bold> propleuron ventral.</p></caption><graphic xmlns:xlink="http://www.w3.org/1999/xlink" xlink:href="zookeys-1038-001-g018.jpg" position="float" orientation="portrait" xlink:type="simple" id="oo_544079.jpg"><uri content-type="original_file" xlink:type="simple">https://binary.pensoft.net/fig/544079</uri></graphic></fig></tp:treatment-sec><tp:treatment-sec sec-type="diagnosis" id="SECID0E2XDI"><title>Diagnosis.</title><p>Head of ♀ trapezoid in dorsal view, medio-posteriorly truncate or nearly so, in anterior view hardly protruding below lower level of eyes and mandibular condylus near lower level of eyes; occipital carina narrow and non-lamelliform medio-dorsally; vertex, at most, moderately bulging above upper level of eyes; clypeus with obsolescent depression; propleuron antero-dorsally granulate, rather robust in ventral and lateral; side of pronotum slender and with narrow and weakly crenulated grooves; mesoscutum matt and densely finely granulate; hind tibia slender and basitarsus elongate; hind tibia dark brown to yellowish-brown ventro-basally; apex of ovipositor narrow and with minute dorsal teeth; ovipositor sheath 1.2–1.8× as long as hind tibia and its apex mainly dark brown; apical sternite of ♂ and paramere entirely dark brown.</p><fig id="F19" position="float" orientation="portrait"><object-id xmlns:xlink="http://www.w3.org/1999/xlink" content-type="doi" xlink:type="simple">10.3897/zookeys.1038.64978.figures109-117</object-id><object-id xmlns:xlink="http://www.w3.org/1999/xlink" content-type="arpha" xlink:type="simple">618013C9-0865-5B55-AF50-ADEEC4FD04C1</object-id><label>Figures 109–117.</label><caption><p><italic><tp:taxon-name><tp:taxon-name-part taxon-name-part-type="genus" reg="Gasteruption">Gasteruption</tp:taxon-name-part> <tp:taxon-name-part taxon-name-part-type="species" reg="granulatum">granulatum</tp:taxon-name-part></tp:taxon-name></italic> Tan &amp; van Achterberg, sp. nov., female, holotype <bold>109</bold> head lateral <bold>110</bold> mesosoma lateral <bold>111</bold> mesosoma dorsal <bold>112</bold> hind leg <bold>113</bold> apex of ovipositor sheath <bold>114</bold> head anterior <bold>115</bold> head dorsal <bold>116</bold> wings <bold>117</bold> apex of metasoma ventral.</p></caption><graphic xmlns:xlink="http://www.w3.org/1999/xlink" xlink:href="zookeys-1038-001-g019.jpg" position="float" orientation="portrait" xlink:type="simple" id="oo_544080.jpg"><uri content-type="original_file" xlink:type="simple">https://binary.pensoft.net/fig/544080</uri></graphic></fig><p>Easily confused with <italic><tp:taxon-name><tp:taxon-name-part taxon-name-part-type="genus" reg="Gasteruption">G.</tp:taxon-name-part> <tp:taxon-name-part taxon-name-part-type="species" reg="parvicollarium">parvicollarium</tp:taxon-name-part></tp:taxon-name></italic> Enderlein, but <italic><tp:taxon-name><tp:taxon-name-part taxon-name-part-type="genus" reg="Gasteruption">G.</tp:taxon-name-part> <tp:taxon-name-part taxon-name-part-type="species" reg="granulatum">granulatum</tp:taxon-name-part></tp:taxon-name></italic> has the vertex, at most, moderately bulging above upper level of eyes (strongly bulging in <italic><tp:taxon-name><tp:taxon-name-part taxon-name-part-type="genus" reg="Gasteruption">G.</tp:taxon-name-part> <tp:taxon-name-part taxon-name-part-type="species" reg="parvicollarium">parvicollarium</tp:taxon-name-part></tp:taxon-name></italic>), head normal in dorsal view (distinctly elongated); apex of ovipositor narrow and with minute dorsal teeth (wider and with coarse dorsal teeth); propleuron less elongate in ventral view (more elongate) and robust in lateral view (somewhat more slender).</p></tp:treatment-sec><tp:treatment-sec sec-type="description" id="SECID0EN1DI"><title>Description.</title><p>Holotype, female, length of body 14.0 mm, of fore wing 6.9 mm.</p><p><bold><italic>Head</italic>.</bold> Vertex and frons with satin sheen, very finely granulate, moderately convex (Fig. <xref ref-type="fig" rid="F19">109</xref>) and without a depression medio-posteriorly; head gradually contracted behind eyes in dorsal view and temples curved (Fig. <xref ref-type="fig" rid="F19">115</xref>); temple 0.6× as long as eye in dorsal view; fourth antennal segment 1.2× as long as third segment and 0.7× as long as second and third segments combined, fifth antennal segment 1.1× as long as third segment, third antennal segment 1.7× as long as second segment; occipital carina narrow and non-lamelliform medio-dorsally (Figs <xref ref-type="fig" rid="F19">109</xref> and <xref ref-type="fig" rid="F19">115</xref>); OOL twice as long as diameter of posterior ocellus; face wide, 2.1× as broad as high and combined height of eye and malar space 1.7× minimum width of face (Fig. <xref ref-type="fig" rid="F19">114</xref>); malar space not protruding below lower level of eyes (Fig. <xref ref-type="fig" rid="F19">114</xref>), its minimum width 0.2× basal width of mandible and area behind incision much wider than high (Fig. <xref ref-type="fig" rid="F19">109</xref>); clypeus only medio-ventrally shallowly depressed (Fig. <xref ref-type="fig" rid="F19">114</xref>); eye glabrous.</p><p><bold><italic>Mesosoma</italic>.</bold> Length of mesosoma 2.1× its height; propleuron robust and 0.8× as long as mesoscutum in front of tegula (Fig. <xref ref-type="fig" rid="F19">110</xref>); pronotal side matt, sparsely setose and entirely finely granulate, except for narrow crenulated grooves, without acute tooth antero-ventrally, only corner rather rectangularly protruding (Fig. <xref ref-type="fig" rid="F19">110</xref>); propleuron densely and finely granulate, in ventral view, robust and nearly triangular (Fig. <xref ref-type="fig" rid="F18">108</xref>); antesternal carina narrow and hardly lamelliform; mesopleuron matt and mainly finely granulate, except for wide and coarsely crenulate depression and reticulate-rugose precoxal sulcus; mesosternal sulcus widened posteriorly and deep, coarsely transversely rugose; mesoscutum (but medio-posteriorly coarsely reticulate-punctate) and scutellum matt and densely finely granulate (Fig. <xref ref-type="fig" rid="F19">112</xref>), flat in lateral view (Fig. <xref ref-type="fig" rid="F18">107</xref>); scutellum perfectly flat; propodeum coarsely reticulate and with median smooth stripe. <bold><italic>Wings</italic>.</bold> First discal cell slightly narrowed distally and with outer posterior corner rounded, with vein 3-CU1 near its apical quarter (Fig. <xref ref-type="fig" rid="F19">116</xref>). <bold><italic>Legs</italic>.</bold> Hind coxa moderately slender (Fig. <xref ref-type="fig" rid="F19">112</xref>) and entirely finely granulate, matt; length of hind femur, tibia and basitarsus 4.3, 5.3 and 4.0× their width, respectively; hind tibia slender (Fig. <xref ref-type="fig" rid="F19">112</xref>); middle tarsus 1.3× as long as compressed middle tibia; middle femur subparallel-sided, compressed and slightly narrower than fore femur.</p><p><bold><italic>Metasoma</italic>.</bold> Ovipositor sheath 5.3 mm, 0.4× as long as body, 0.5× as long as metasoma and 1.6× as long as hind tibia; ovipositor sheath with dense cover of fine brownish and adpressed setae, its apical half slender; ovipositor apex narrow and its dorsal teeth minute; hypopygium shallowly V-shaped emarginate medio-posteriorly (Fig. <xref ref-type="fig" rid="F19">117</xref>).</p><p><bold><italic>Colour</italic>.</bold> Black; apical fifth of antenna largely brown; tegulum and mandible brownish-yellow (except narrow dark borders); clypeus latero-ventrally and humeral plate dark brown; third–sixth metasomal tergites very narrowly apically pale greyish, fourth–sixth sternites apically pale greyish; fore and middle legs (except coxae) largely, hind trochantellus, hind femur apico-ventrally, hind tibial spurs, hind basitarsus apically and more or less second-fourth hind tarsal segments, yellowish-brown; remainder of hind leg (including basal half of tibia and excluding coxa), veins and pterostigma dark brown; wing membrane slightly infuscate, except basally; apex of ovipositor sheath mainly dark brown (Fig. <xref ref-type="fig" rid="F19">113</xref>).</p><p><bold>Male.</bold> Similar to female (including fine granulate sculpture of mesoscutum and scutellum, Fig. <xref ref-type="fig" rid="F20">119</xref>) and fore wing (except its basal quarter) distinctly brownish; length of fore wing 5.5 mm, of body 12.2 mm; third antennal segment 1.4× as long as second segment; fourth antennal segment 1.3× as long as third segment and 0.8× as long as second and third segments combined, fifth antennal segment 1.1× as long as third segment (Fig. <xref ref-type="fig" rid="F20">122</xref>); hind tibia slightly more yellowish ventro-basally (Fig. <xref ref-type="fig" rid="F20">120</xref>); apical sternite and paramere entirely dark brown (Fig. <xref ref-type="fig" rid="F20">123</xref>).</p><fig id="F20" position="float" orientation="portrait"><object-id xmlns:xlink="http://www.w3.org/1999/xlink" content-type="doi" xlink:type="simple">10.3897/zookeys.1038.64978.figures118-123</object-id><object-id xmlns:xlink="http://www.w3.org/1999/xlink" content-type="arpha" xlink:type="simple">64E5D434-1912-5C78-A830-684D72D416AC</object-id><label>Figures 118–123.</label><caption><p><italic><tp:taxon-name><tp:taxon-name-part taxon-name-part-type="genus" reg="Gasteruption">Gasteruption</tp:taxon-name-part> <tp:taxon-name-part taxon-name-part-type="species" reg="granulatum">granulatum</tp:taxon-name-part></tp:taxon-name></italic> Tan &amp; van Achterberg, sp. nov., male, paratype <bold>118</bold> habitus lateral <bold>119</bold> mesosoma dorsal <bold>120</bold> hind leg <bold>121</bold> head dorsal <bold>122</bold> basal antennal segments <bold>123</bold> apex of metasoma lateral.</p></caption><graphic xmlns:xlink="http://www.w3.org/1999/xlink" xlink:href="zookeys-1038-001-g020.jpg" position="float" orientation="portrait" xlink:type="simple" id="oo_544081.jpg"><uri content-type="original_file" xlink:type="simple">https://binary.pensoft.net/fig/544081</uri></graphic></fig></tp:treatment-sec><tp:treatment-sec sec-type="variation" id="SECID0EW6DI"><title>Variations.</title><p>According to <xref ref-type="bibr" rid="B68">Zhao et al. (2012)</xref>, ovipositor sheath sometimes 1.2× as long as hind tibia. The topotypic paratype has the ovipositor sheath 1.8× as long as hind tibia, length of body 12.2 mm and of ovipositor sheath 4.7 mm.</p></tp:treatment-sec><tp:treatment-sec sec-type="distribution" id="SECID0EBAAK"><title>Distribution.</title><p>China (Shaanxi). According <xref ref-type="bibr" rid="B68">Zhao et al. (2012)</xref>, Fujian, Guizhou, Hebei, Hubei, Hunan, Jiangsu, Shanxi, Taiwan and Zhejiang.</p></tp:treatment-sec><tp:treatment-sec sec-type="etymology" id="SECID0ELAAK"><title>Etymology.</title><p>The name is derived from granulum (Latin for small grain or seed) because of the granulate mesoscutum and scutellum.</p></tp:treatment-sec><ref-list><ref id="B68"><mixed-citation xmlns:xlink="http://www.w3.org/1999/xlink" xlink:type="simple"><person-group><name name-style="western"><surname>Zhao</surname><given-names>K-X</given-names></name><name name-style="western"><surname>van Achterberg</surname><given-names>C</given-names></name><name name-style="western"><surname>Xu</surname><given-names>Z-F</given-names></name></person-group> (<year>2012</year>) <article-title>A revision of the Chinese <tp:taxon-name><tp:taxon-name-part taxon-name-part-type="family">Gasteruptiidae</tp:taxon-name-part></tp:taxon-name> (<tp:taxon-name><tp:taxon-name-part taxon-name-part-type="order">Hymenoptera</tp:taxon-name-part></tp:taxon-name>, <tp:taxon-name><tp:taxon-name-part taxon-name-part-type="superfamily">Evanioidea</tp:taxon-name-part></tp:taxon-name>).</article-title><source>ZooKeys</source><volume>237</volume>: <fpage>1</fpage>–<lpage>123</lpage>. <ext-link xlink:type="simple" ext-link-type="doi" xlink:href="10.3897/zookeys.237.3956">https://doi.org/10.3897/zookeys.237.3956</ext-link></mixed-citation></ref></ref-list></tp:taxon-treatment>
