# Supplementary material for: An illustrated key to the species of Gasteruption Latreille (Hymenoptera, Gasteruptiidae) from Palaearctic China, with description of four new species
Source: Zookeys. 2021 May 19;1038:1–103. doi: 10.3897/zookeys.1038.64978 (PMC8154885; doi:10.3897/zookeys.1038.64978)
Supplement: XML Treatment for Gasteruption kexinae [file zookeys.1038.64978-treatment13.xml]

<!DOCTYPE tp:taxon-treatment
  PUBLIC "-//TaxonX//DTD Taxonomic Treatment Publishing DTD v0 20100105//EN" "tax-treatment-NSO.dtd">
<tp:taxon-treatment xmlns:tp="http://www.plazi.org/taxpub"><tp:treatment-meta><kwd-group><label>Taxon classification</label><kwd><named-content xmlns:xlink="http://www.w3.org/1999/xlink" content-type="kingdom">Animalia</named-content></kwd><kwd><named-content xmlns:xlink="http://www.w3.org/1999/xlink" content-type="order">Hymenoptera</named-content></kwd><kwd><named-content xmlns:xlink="http://www.w3.org/1999/xlink" content-type="family">Gasteruptiidae</named-content></kwd></kwd-group><mixed-citation publication-type="journal"><person-group><name><surname>Tan</surname><given-names>Jiang-Li</given-names></name><name><surname>van Achterberg</surname><given-names>Cornelis</given-names></name><name><surname>Wu</surname><given-names>Jia-Xuan</given-names></name><name><surname>Wang</surname><given-names>Hang</given-names></name><name><surname>Zhang</surname><given-names>Qi-Jing</given-names></name></person-group><article-title>An illustrated key to the species of <italic><tp:taxon-name><tp:taxon-name-part taxon-name-part-type="genus" reg="Gasteruption">Gasteruption</tp:taxon-name-part></tp:taxon-name></italic> Latreille (<tp:taxon-name><tp:taxon-name-part taxon-name-part-type="order">Hymenoptera</tp:taxon-name-part></tp:taxon-name>, <tp:taxon-name><tp:taxon-name-part taxon-name-part-type="family">Gasteruptiidae</tp:taxon-name-part></tp:taxon-name>) from Palaearctic China, with description of four new species</article-title><source>Zookeys</source><day>19</day><month>5</month><year>2021</year><volume>1038</volume><fpage>1</fpage><lpage>103</lpage><pub-id pub-id-type="doi">10.3897/zookeys.1038.64978</pub-id></mixed-citation></tp:treatment-meta><tp:nomenclature><tp:taxon-name><object-id xmlns:xlink="http://www.w3.org/1999/xlink" content-type="arpha" xlink:type="simple">B98125C2-7E9F-5761-A771-B3746160BAC6</object-id>
            <tp:taxon-name-part taxon-name-part-type="genus" reg="Gasteruption">Gasteruption</tp:taxon-name-part>
            <tp:taxon-name-part taxon-name-part-type="species" reg="kexinae">kexinae</tp:taxon-name-part>
            <object-id xmlns:xlink="http://www.w3.org/1999/xlink" content-type="zoobank" xlink:type="simple">http://zoobank.org/64A374A5-E70C-4C12-A2F5-D1ABD49A729F</object-id>
          </tp:taxon-name><tp:taxon-authority>Tan &amp; van Achterberg</tp:taxon-authority><tp:taxon-status xmlns:xlink="http://www.w3.org/1999/xlink" xlink:type="simple">sp. nov.</tp:taxon-status><xref ref-type="fig" rid="F21">Figs 124–127</xref><xref ref-type="fig" rid="F22">, 128–136</xref><xref ref-type="fig" rid="F23">, 137–138</xref><xref ref-type="fig" rid="F24">, 139–143</xref><tp:nomenclature-citation-list><tp:nomenclature-citation><tp:taxon-name>
                <tp:taxon-name-part taxon-name-part-type="genus" reg="Gasteruption">Gasteruption</tp:taxon-name-part> <tp:taxon-name-part taxon-name-part-type="species" reg="rufescenticorne">rufescenticorne</tp:taxon-name-part></tp:taxon-name><comment>; Zhao, van Achterberg &amp; Xu, 2012: 75–80 (paralectotype; not lectotype).</comment></tp:nomenclature-citation></tp:nomenclature-citation-list></tp:nomenclature><tp:treatment-sec sec-type="type material" id="SECID0EKOAK"><title>Type material.</title><p><bold><italic>Holotype</italic>,</bold> ♀ (<named-content xmlns:xlink="http://www.w3.org/1999/xlink" content-type="dwc:institutional_code" xlink:type="simple">NWUX</named-content>), “S. China: Fujian, Tianbaoyan, Yong-an, <named-content xmlns:xlink="http://www.w3.org/1999/xlink" content-type="dwc:verbatimCoordinates" xlink:type="simple"><named-content content-type="geo-json" specific-use="{&#34;type&#34;:&#34;Point&#34;,&#34;coordinates&#34;:[117.468056,25.895000]}" id="NCID0E4OAK" xlink:type="simple">25°53'42"N, 117°28'05"E</named-content></named-content>, 26.vi.2018, Mal. trap, alt. 530 m, Lingfei Peng, <named-content xmlns:xlink="http://www.w3.org/1999/xlink" content-type="dwc:institutional_code" xlink:type="simple">NWUX</named-content>”. <bold><italic>Paratypes</italic></bold>: 2 ♂ (<named-content xmlns:xlink="http://www.w3.org/1999/xlink" content-type="dwc:institutional_code" xlink:type="simple">NWUX</named-content>, <named-content xmlns:xlink="http://www.w3.org/1999/xlink" content-type="dwc:institutional_code" xlink:type="simple">RMNH</named-content>), topotypic, but x–xii.2018; 1 ♀ (<named-content xmlns:xlink="http://www.w3.org/1999/xlink" content-type="dwc:institutional_code" xlink:type="simple">RMNH</named-content>), “S. China: Fujian, Mt. Longqi, Sanming, <named-content xmlns:xlink="http://www.w3.org/1999/xlink" content-type="dwc:verbatimCoordinates" xlink:type="simple"><named-content content-type="geo-json" specific-use="{&#34;type&#34;:&#34;Point&#34;,&#34;coordinates&#34;:[117.290833,26.524167]}" id="NCID0E3PAK" xlink:type="simple">26°31'27"N, 117°17'27"E</named-content></named-content>, 13.vii.2018, Mal. trap, alt. 740 m, Lingfei Peng, <named-content xmlns:xlink="http://www.w3.org/1999/xlink" content-type="dwc:institutional_code" xlink:type="simple">NWUX</named-content>”; 1 ♀ + 1 ♂ (<named-content xmlns:xlink="http://www.w3.org/1999/xlink" content-type="dwc:institutional_code" xlink:type="simple">NWUX</named-content>), “S. China: Fujian, Tianbaoyan, Yong-an, <named-content xmlns:xlink="http://www.w3.org/1999/xlink" content-type="dwc:verbatimCoordinates" xlink:type="simple"><named-content content-type="geo-json" specific-use="{&#34;type&#34;:&#34;Point&#34;,&#34;coordinates&#34;:[117.468056,25.895000]}" id="NCID0EOQAK" xlink:type="simple">25°53'42"N, 117°28'05"E</named-content></named-content>, 22.v.–12.vi.2018, Mal. trap, 530 m alt., Lingfei Peng, <named-content xmlns:xlink="http://www.w3.org/1999/xlink" content-type="dwc:institutional_code" xlink:type="simple">NWUX</named-content>”; 1 ♀ (<named-content xmlns:xlink="http://www.w3.org/1999/xlink" content-type="dwc:institutional_code" xlink:type="simple">NWUX</named-content>), “S China: Fujian, Huboljiao, Nanping, <named-content xmlns:xlink="http://www.w3.org/1999/xlink" content-type="dwc:verbatimCoordinates" xlink:type="simple"><named-content content-type="geo-json" specific-use="{&#34;type&#34;:&#34;Point&#34;,&#34;coordinates&#34;:[117.214444,24.906667]}" id="NCID0EARAK" xlink:type="simple">24°54'24"N, 117°12'52"E</named-content></named-content>, 1.viii.2018, Mal. trap, 300 m alt., Lingfei Peng, <named-content xmlns:xlink="http://www.w3.org/1999/xlink" content-type="dwc:institutional_code" xlink:type="simple">NWUX</named-content>”; 1 ♂ (<named-content xmlns:xlink="http://www.w3.org/1999/xlink" content-type="dwc:institutional_code" xlink:type="simple">RMNH</named-content>), “S. China: Fujian, Mt. Longqi, Sanming, <named-content xmlns:xlink="http://www.w3.org/1999/xlink" content-type="dwc:verbatimCoordinates" xlink:type="simple"><named-content content-type="geo-json" specific-use="{&#34;type&#34;:&#34;Point&#34;,&#34;coordinates&#34;:[117.290833,26.524167]}" id="NCID0ESRAK" xlink:type="simple">26°31'27"N, 117°17'27"E</named-content></named-content>, 13.vii.2018, Mal. trap, 740 m alt., Lingfei Peng, <named-content xmlns:xlink="http://www.w3.org/1999/xlink" content-type="dwc:institutional_code" xlink:type="simple">NWUX</named-content>”; 1 ♀ + 1 ♂ (<named-content xmlns:xlink="http://www.w3.org/1999/xlink" content-type="dwc:institutional_code" xlink:type="simple">ZJUH</named-content>), “[China:] Zhejiang, Hangzhou, 4.vii.1980”; 1 ♂ (<named-content xmlns:xlink="http://www.w3.org/1999/xlink" content-type="dwc:institutional_code" xlink:type="simple">ZJUH</named-content>), id., but 21.vii.1980; ♀ (<named-content xmlns:xlink="http://www.w3.org/1999/xlink" content-type="dwc:institutional_code" xlink:type="simple">ZJUH</named-content>), “[China:] Zhejiang, Huizhou, Shishi, 25.ix.1984, Cai-e Zhou; 1 ♂ (<named-content xmlns:xlink="http://www.w3.org/1999/xlink" content-type="dwc:institutional_code" xlink:type="simple">ZJUH</named-content>), “[China:] Fujian, Fuzhou, Jinshan, 20.vi.1990, Xiu-fu Zhao”; 1 ♂ (<named-content xmlns:xlink="http://www.w3.org/1999/xlink" content-type="dwc:institutional_code" xlink:type="simple">ZJUH</named-content>), id., but 14–18.x.1990; 2 ♂ (<named-content xmlns:xlink="http://www.w3.org/1999/xlink" content-type="dwc:institutional_code" xlink:type="simple">ZJUH</named-content>), id., but 17.viii.1990, Chang-ming Liu; 2 ♂ (<named-content xmlns:xlink="http://www.w3.org/1999/xlink" content-type="dwc:institutional_code" xlink:type="simple">ZJUH</named-content>, <named-content xmlns:xlink="http://www.w3.org/1999/xlink" content-type="dwc:institutional_code" xlink:type="simple">RMNH</named-content>), id., but 15.vi.1988, Saping Yi; 1 ♀ + 1 ♂ (<named-content xmlns:xlink="http://www.w3.org/1999/xlink" content-type="dwc:institutional_code" xlink:type="simple">ZJUH</named-content>), “[China:] Hunan, Liuyang, 30.V.1984, Xin-wang Tong”; 1 ♀ (<named-content xmlns:xlink="http://www.w3.org/1999/xlink" content-type="dwc:institutional_code" xlink:type="simple">ZJUH</named-content>), “[China:] Hunan, Liuyang, 25.V.1986, Xin-wang Tong”; 1 ♂ (<named-content xmlns:xlink="http://www.w3.org/1999/xlink" content-type="dwc:institutional_code" xlink:type="simple">ZJUH</named-content>), “[China:] Hunan, Liuyang, 13.V.1985, Xin-wang Tong”.</p><fig id="F21" position="float" orientation="portrait"><object-id xmlns:xlink="http://www.w3.org/1999/xlink" content-type="doi" xlink:type="simple">10.3897/zookeys.1038.64978.figures124-127</object-id><object-id xmlns:xlink="http://www.w3.org/1999/xlink" content-type="arpha" xlink:type="simple">E4EE3F1B-5412-5619-BB6C-2B4724380A52</object-id><label>Figures 124–127.</label><caption><p><italic><tp:taxon-name><tp:taxon-name-part taxon-name-part-type="genus" reg="Gasteruption">Gasteruption</tp:taxon-name-part> <tp:taxon-name-part taxon-name-part-type="species" reg="kexinae">kexinae</tp:taxon-name-part></tp:taxon-name></italic> Tan &amp; van Achterberg, sp. nov., female, holotype <bold>124</bold> habitus lateral <bold>125</bold> apex of metasoma ventral <bold>126</bold> base of antenna <bold>127</bold> details of vertex dorsal.</p></caption><graphic xmlns:xlink="http://www.w3.org/1999/xlink" xlink:href="zookeys-1038-001-g021.jpg" position="float" orientation="portrait" xlink:type="simple" id="oo_544082.jpg"><uri content-type="original_file" xlink:type="simple">https://binary.pensoft.net/fig/544082</uri></graphic></fig></tp:treatment-sec><tp:treatment-sec sec-type="diagnosis" id="SECID0ETUAK"><title>Diagnosis.</title><p>Head of ♀ comparatively long and nearly parallel-sided behind eyes in dorsal view, with deep medial depression in front of occipital carina and with pair of shallow lateral depressions (Fig. <xref ref-type="fig" rid="F21">127</xref>); vertex medially distinctly above level of ocelli in lateral view, densely punctulate and long (Fig. <xref ref-type="fig" rid="F22">128</xref>); occipital carina wide lamelliform (Figs <xref ref-type="fig" rid="F22">128</xref> and <xref ref-type="fig" rid="F22">135</xref>); propleuron in lateral view slender and 1.0–1.2× as long as mesoscutum in front of tegula (Fig. <xref ref-type="fig" rid="F22">129</xref>) and in ventral view narrow anteriorly (Fig. <xref ref-type="fig" rid="F22">132</xref>); middle lobe of mesoscutum without fine transverse elements anteriorly, only very finely coriaceous between distinct punctures and posteriorly vermiculate (Fig. <xref ref-type="fig" rid="F22">130</xref>); ovipositor sheath about 0.9× as long as body, its white or ivory apical part about 1.5× as long as hind basitarsus.</p><p>Easily confused with <italic><tp:taxon-name><tp:taxon-name-part taxon-name-part-type="genus" reg="Gasteruption">G.</tp:taxon-name-part> <tp:taxon-name-part taxon-name-part-type="species" reg="corniculigerum">corniculigerum</tp:taxon-name-part></tp:taxon-name></italic> Enderlein, 1913; differs mainly by the shape of the head in dorsal view (nearly parallel-sided behind eyes in female and distinctly contracted in <italic><tp:taxon-name><tp:taxon-name-part taxon-name-part-type="genus" reg="Gasteruption">G.</tp:taxon-name-part> <tp:taxon-name-part taxon-name-part-type="species" reg="corniculigerum">corniculigerum</tp:taxon-name-part></tp:taxon-name></italic>), the sculpture of the middle lobe of the mesoscutum (without fine transverse elements anteriorly; present in <italic><tp:taxon-name><tp:taxon-name-part taxon-name-part-type="genus" reg="Gasteruption">G.</tp:taxon-name-part> <tp:taxon-name-part taxon-name-part-type="species" reg="corniculigerum">corniculigerum</tp:taxon-name-part></tp:taxon-name></italic>), the anteriorly more slender propleuron and the shorter pale part of the ovipositor sheath (1.0–2.1× versus 2.8–3.5× as long as hind basitarsus in <italic><tp:taxon-name><tp:taxon-name-part taxon-name-part-type="genus" reg="Gasteruption">G.</tp:taxon-name-part> <tp:taxon-name-part taxon-name-part-type="species" reg="corniculigerum">corniculigerum</tp:taxon-name-part></tp:taxon-name></italic>).</p></tp:treatment-sec><tp:treatment-sec sec-type="description" id="SECID0EDXAK"><title>Description.</title><p>Holotype, female, length of body 16.1 mm, of fore wing 6.5 mm.</p><p><bold><italic>Head</italic>.</bold> Vertex and frons with satin sheen and densely punctulate; vertex weakly convex medio-posteriorly in front of deep medio-posterior depression and a pair of shallow elliptical lateral depressions (Figs <xref ref-type="fig" rid="F21">127</xref> and <xref ref-type="fig" rid="F22">135</xref>); in lateral view vertex rounded in front of depression and distinctly above level of ocelli (Fig. <xref ref-type="fig" rid="F22">128</xref>); occipital carina wide lamelliform medio-dorsally, about half as wide as diameter of posterior ocellus, equally blackish basally and gradually becoming paler distally (Fig. <xref ref-type="fig" rid="F22">128</xref>); head rather gradually narrowed behind eyes in dorsal view and temples rounded (Fig. <xref ref-type="fig" rid="F22">135</xref>); temple 0.7× as long as eye in dorsal view; fourth antennal segment 1.3× as long as third segment and 0.9× as long as second and third segments combined, fifth antennal segment 1.1× as long as third segment, third antennal segment twice as long as second segment; OOL twice as long as diameter of posterior ocellus; diameter of anterior ocellus equal to distance between anterior and posterior ocelli; face 2.3× as broad as high; combined height of eye and malar space twice minimum width of face; malar space short, its minimum width 0.2× basal width of mandible and area behind incision nearly triangular (Fig. <xref ref-type="fig" rid="F22">128</xref>); clypeus only medio-ventrally shallowly depressed and ventrally with long golden bristles (Fig. <xref ref-type="fig" rid="F22">134</xref>); eye glabrous, except for numerous spaced and very short setae.</p><fig id="F22" position="float" orientation="portrait"><object-id xmlns:xlink="http://www.w3.org/1999/xlink" content-type="doi" xlink:type="simple">10.3897/zookeys.1038.64978.figures128-136</object-id><object-id xmlns:xlink="http://www.w3.org/1999/xlink" content-type="arpha" xlink:type="simple">3F8D929F-B7BE-5557-9518-BC27B61165CA</object-id><label>Figures 128–136.</label><caption><p><italic><tp:taxon-name><tp:taxon-name-part taxon-name-part-type="genus" reg="Gasteruption">Gasteruption</tp:taxon-name-part> <tp:taxon-name-part taxon-name-part-type="species" reg="kexinae">kexinae</tp:taxon-name-part></tp:taxon-name></italic> Tan &amp; van Achterberg, sp. nov., female, holotype <bold>128</bold> head lateral <bold>129</bold> mesosoma lateral <bold>130</bold> mesosoma dorsal <bold>131</bold> wings <bold>132</bold> propleuron ventral <bold>133</bold> apex of ovipositor sheath <bold>134</bold> head anterior <bold>135</bold> head dorsal <bold>136</bold> hind leg.</p></caption><graphic xmlns:xlink="http://www.w3.org/1999/xlink" xlink:href="zookeys-1038-001-g022.jpg" position="float" orientation="portrait" xlink:type="simple" id="oo_544083.jpg"><uri content-type="original_file" xlink:type="simple">https://binary.pensoft.net/fig/544083</uri></graphic></fig><p><bold><italic>Mesosoma</italic>.</bold> Length of mesosoma 2.2× its height; propleuron rather slender and 1.2× as long as mesoscutum in front of tegula, in ventral view anteriorly distinctly narrowed; pronotal side rugose ventrally, setosity not obscuring sculpture and crenulated grooves wide, antero-ventral tooth small and triangular (Fig. <xref ref-type="fig" rid="F22">129</xref>); antesternal carina narrow and narrowly lamelliform; mesosternal sulcus wide and coarsely crenulate, parallel-sided and deep; middle lobe of mesoscutum medially rather dull, very finely coriaceous between spaced and coarse punctures (Fig. <xref ref-type="fig" rid="F22">130</xref>), in lateral view hardly protruding (Fig. <xref ref-type="fig" rid="F22">129</xref>); mesoscutum medio-posteriorly coarsely vermiculate and dorso-laterally largely coriaceous with some shallow punctures; scutellum finely coriaceous (Fig. <xref ref-type="fig" rid="F22">130</xref>); propodeum coarsely reticulate and with median carina anteriorly and median stripe posteriorly. <bold><italic>Wings</italic>.</bold> First discal cell parallel-sided and with outer posterior corner rounded, with vein 3-CU1 near its apical third (Fig. <xref ref-type="fig" rid="F22">131</xref>). <bold><italic>Legs</italic>.</bold> Hind coxa robust, coarsely reticulate, but dorsally coarsely transversely rugose; length of hind femur, tibia and basitarsus 3.7, 4.3 and 6.2× their width, respectively; hind tibia distinctly inflated (Fig. <xref ref-type="fig" rid="F22">136</xref>); middle tarsus 1.2× as long as middle tibia; middle femur subparallel-sided and distinctly more slender than fore femur.</p><p><bold><italic>Metasoma</italic>.</bold> Ovipositor sheath 14.6 mm, 0.9× as long as body, 1.4× as long as metasoma and 5.6× as long as hind tibia; ovipositor sheath with dense cover of very fine adpressed setae, its apical white part 1.5× as long as hind basitarsus; emargination of hypopygium 0.4× length of hypopygium (Fig. <xref ref-type="fig" rid="F21">125</xref>).</p><p><bold><italic>Colour</italic>.</bold> Black; antenna (except blackish four basal segments and apical segment) largely dark brown; mandible largely brown (Fig. <xref ref-type="fig" rid="F22">128</xref>); clypeus latero-ventrally black; labial palpi brown, tegulum and humeral plate dark brown; fore and middle tibiae basally, largely fore and middle basitarsi, large elliptical baso-ventral patch (including narrow dorsal part) of hind tibia, hind basitarsus (but basal third dark brown and dorso-apically infuscate) and apex of ovipositor sheath ivory or white (Fig. <xref ref-type="fig" rid="F22">133</xref>); trochantelli brown; second and third metasomal tergites apically conspicuously yellowish-brown; veins and pterostigma dark brown; wing membrane slightly brownish.</p><p><bold>Male.</bold> Very similar to female (including fine coriaceous sculpture of mesoscutum, Fig. <xref ref-type="fig" rid="F24">139</xref>), but hind basitarsus entirely dark brown (Fig. <xref ref-type="fig" rid="F24">140</xref>) and wings brownish; antenna (except 4 basal segments) ventrally or entirely brown or dark brown; third antennal segment 1.5–1.8× as long as second segment; fourth antennal segment 1.9–2.3× as long as third segment and 1.1–1.7× as long as second and third segments combined, fifth antennal segment 1.9–2.1× as long as third segment (Fig. <xref ref-type="fig" rid="F24">141</xref>); apical and pre-apical sternite entirely dark brown; paramere densely whitish setose and its apex ivory or pale yellowish (Fig. <xref ref-type="fig" rid="F23">138</xref>).</p><fig id="F23" position="float" orientation="portrait"><object-id xmlns:xlink="http://www.w3.org/1999/xlink" content-type="doi" xlink:type="simple">10.3897/zookeys.1038.64978.figures137-138</object-id><object-id xmlns:xlink="http://www.w3.org/1999/xlink" content-type="arpha" xlink:type="simple">06D9F218-7515-5225-94DD-A10DFA4D9F4E</object-id><label>Figures 137–138.</label><caption><p><italic><tp:taxon-name><tp:taxon-name-part taxon-name-part-type="genus" reg="Gasteruption">Gasteruption</tp:taxon-name-part> <tp:taxon-name-part taxon-name-part-type="species" reg="kexinae">kexinae</tp:taxon-name-part></tp:taxon-name></italic> Tan &amp; van Achterberg, sp. nov., male, paratype <bold>137</bold> habitus lateral <bold>138</bold> apex of metasoma lateral.</p></caption><graphic xmlns:xlink="http://www.w3.org/1999/xlink" xlink:href="zookeys-1038-001-g023.jpg" position="float" orientation="portrait" xlink:type="simple" id="oo_544084.jpg"><uri content-type="original_file" xlink:type="simple">https://binary.pensoft.net/fig/544084</uri></graphic></fig></tp:treatment-sec><tp:treatment-sec sec-type="variation" id="SECID0EG4AK"><title>Variations.</title><p>Body length of ♀ 14.6–16.1 mm, of ♂ 12.5–16.5 mm; propleuron 1.0–1.2× as long as mesoscutum in front of tegula; ovipositor sheath 0.9–1.0× as long as body; white or ivory apical part of ovipositor sheath 1.0–2.1× longer than hind basitarsus; antenna (except basally) dark brown or brown.</p></tp:treatment-sec><tp:treatment-sec sec-type="distribution" id="SECID0EL4AK"><title>Distribution.</title><p>China (Fujian, Guangxi, Hainan, Hubei, Hunan, Jiangsu, Ningxia, Shanghai, Taiwan, Zhejiang).</p></tp:treatment-sec><tp:treatment-sec sec-type="etymology" id="SECID0EQ4AK"><title>Etymology.</title><p>Named after the first author of the revision of the <tp:taxon-name><tp:taxon-name-part taxon-name-part-type="family">Gasteruptiidae</tp:taxon-name-part></tp:taxon-name> from China, Ms Ke-xin Zhao, for her excellent cooperation and taxonomical insight.</p></tp:treatment-sec><tp:treatment-sec sec-type="notes" id="SECID0E24AK"><title>Notes.</title><p>The female lectotype of <italic><tp:taxon-name><tp:taxon-name-part taxon-name-part-type="genus" reg="Gasteruption">G.</tp:taxon-name-part> <tp:taxon-name-part taxon-name-part-type="species" reg="rufescenticorne">rufescenticorne</tp:taxon-name-part></tp:taxon-name></italic> Enderlein became available after the revision by <xref ref-type="bibr" rid="B68">Zhao et al. (2012)</xref> was completed. The interpretation of this species was based on the male paralectotype, which proved to belong to another species rather than the lectotype. The species, based on the male paralectotype, is here described as <italic><tp:taxon-name><tp:taxon-name-part taxon-name-part-type="genus" reg="Gasteruption">G.</tp:taxon-name-part> <tp:taxon-name-part taxon-name-part-type="species" reg="kexinae">kexinae</tp:taxon-name-part></tp:taxon-name></italic> sp. nov. and the real <italic><tp:taxon-name><tp:taxon-name-part taxon-name-part-type="genus" reg="Gasteruption">G.</tp:taxon-name-part> <tp:taxon-name-part taxon-name-part-type="species" reg="rufescenticorne">rufescenticorne</tp:taxon-name-part></tp:taxon-name></italic>, based on the lectotype, is synonymised with <italic><tp:taxon-name><tp:taxon-name-part taxon-name-part-type="genus" reg="Gasteruption">G.</tp:taxon-name-part> <tp:taxon-name-part taxon-name-part-type="species" reg="japonicum">japonicum</tp:taxon-name-part></tp:taxon-name></italic> (syn. nov.).</p><fig id="F24" position="float" orientation="portrait"><object-id xmlns:xlink="http://www.w3.org/1999/xlink" content-type="doi" xlink:type="simple">10.3897/zookeys.1038.64978.figures139-143</object-id><object-id xmlns:xlink="http://www.w3.org/1999/xlink" content-type="arpha" xlink:type="simple">CCCA47D3-1E48-519B-9E1B-D8EA14096C02</object-id><label>Figures 139–143.</label><caption><p><italic><tp:taxon-name><tp:taxon-name-part taxon-name-part-type="genus" reg="Gasteruption">Gasteruption</tp:taxon-name-part> <tp:taxon-name-part taxon-name-part-type="species" reg="kexinae">kexinae</tp:taxon-name-part></tp:taxon-name></italic> Tan &amp; van Achterberg, sp. nov., male, paratype <bold>139</bold> mesosoma dorsal <bold>140</bold> hind leg <bold>141</bold> base of antenna <bold>142</bold> head dorsal <bold>143</bold> head lateral.</p></caption><graphic xmlns:xlink="http://www.w3.org/1999/xlink" xlink:href="zookeys-1038-001-g024.jpg" position="float" orientation="portrait" xlink:type="simple" id="oo_544085.jpg"><uri content-type="original_file" xlink:type="simple">https://binary.pensoft.net/fig/544085</uri></graphic></fig></tp:treatment-sec><ref-list><ref id="B68"><mixed-citation xmlns:xlink="http://www.w3.org/1999/xlink" xlink:type="simple"><person-group><name name-style="western"><surname>Zhao</surname><given-names>K-X</given-names></name><name name-style="western"><surname>van Achterberg</surname><given-names>C</given-names></name><name name-style="western"><surname>Xu</surname><given-names>Z-F</given-names></name></person-group> (<year>2012</year>) <article-title>A revision of the Chinese <tp:taxon-name><tp:taxon-name-part taxon-name-part-type="family">Gasteruptiidae</tp:taxon-name-part></tp:taxon-name> (<tp:taxon-name><tp:taxon-name-part taxon-name-part-type="order">Hymenoptera</tp:taxon-name-part></tp:taxon-name>, <tp:taxon-name><tp:taxon-name-part taxon-name-part-type="superfamily">Evanioidea</tp:taxon-name-part></tp:taxon-name>).</article-title><source>ZooKeys</source><volume>237</volume>: <fpage>1</fpage>–<lpage>123</lpage>. <ext-link xlink:type="simple" ext-link-type="doi" xlink:href="10.3897/zookeys.237.3956">https://doi.org/10.3897/zookeys.237.3956</ext-link></mixed-citation></ref></ref-list></tp:taxon-treatment>
