# Supplementary material for: An illustrated key to the species of Gasteruption Latreille (Hymenoptera, Gasteruptiidae) from Palaearctic China, with description of four new species
Source: Zookeys. 2021 May 19;1038:1–103. doi: 10.3897/zookeys.1038.64978 (PMC8154885; doi:10.3897/zookeys.1038.64978)
Supplement: XML Treatment for Gasteruption latitibia [file zookeys.1038.64978-treatment14.xml]

<!DOCTYPE tp:taxon-treatment
  PUBLIC "-//TaxonX//DTD Taxonomic Treatment Publishing DTD v0 20100105//EN" "tax-treatment-NSO.dtd">
<tp:taxon-treatment xmlns:tp="http://www.plazi.org/taxpub"><tp:treatment-meta><kwd-group><label>Taxon classification</label><kwd><named-content xmlns:xlink="http://www.w3.org/1999/xlink" content-type="kingdom">Animalia</named-content></kwd><kwd><named-content xmlns:xlink="http://www.w3.org/1999/xlink" content-type="order">Hymenoptera</named-content></kwd><kwd><named-content xmlns:xlink="http://www.w3.org/1999/xlink" content-type="family">Gasteruptiidae</named-content></kwd></kwd-group><mixed-citation publication-type="journal"><person-group><name><surname>Tan</surname><given-names>Jiang-Li</given-names></name><name><surname>van Achterberg</surname><given-names>Cornelis</given-names></name><name><surname>Wu</surname><given-names>Jia-Xuan</given-names></name><name><surname>Wang</surname><given-names>Hang</given-names></name><name><surname>Zhang</surname><given-names>Qi-Jing</given-names></name></person-group><article-title>An illustrated key to the species of <italic><tp:taxon-name><tp:taxon-name-part taxon-name-part-type="genus" reg="Gasteruption">Gasteruption</tp:taxon-name-part></tp:taxon-name></italic> Latreille (<tp:taxon-name><tp:taxon-name-part taxon-name-part-type="order">Hymenoptera</tp:taxon-name-part></tp:taxon-name>, <tp:taxon-name><tp:taxon-name-part taxon-name-part-type="family">Gasteruptiidae</tp:taxon-name-part></tp:taxon-name>) from Palaearctic China, with description of four new species</article-title><source>Zookeys</source><day>19</day><month>5</month><year>2021</year><volume>1038</volume><fpage>1</fpage><lpage>103</lpage><pub-id pub-id-type="doi">10.3897/zookeys.1038.64978</pub-id></mixed-citation></tp:treatment-meta><tp:nomenclature><tp:taxon-name><object-id xmlns:xlink="http://www.w3.org/1999/xlink" content-type="arpha" xlink:type="simple">E0FECDA5-F457-5ACB-AC63-B0618607502D</object-id>
            <tp:taxon-name-part taxon-name-part-type="genus" reg="Gasteruption">Gasteruption</tp:taxon-name-part>
            <tp:taxon-name-part taxon-name-part-type="species" reg="latitibia">latitibia</tp:taxon-name-part>
          </tp:taxon-name><tp:taxon-authority>Zhao, van Achterberg &amp; Xu, 2012</tp:taxon-authority><xref ref-type="fig" rid="F25">Figs 144</xref><xref ref-type="fig" rid="F26">, 145–154</xref><tp:nomenclature-citation-list><tp:nomenclature-citation><tp:taxon-name>
                <tp:taxon-name-part taxon-name-part-type="genus" reg="Gasteruption">Gasteruption</tp:taxon-name-part> <tp:taxon-name-part taxon-name-part-type="species" reg="latitibia">latitibia</tp:taxon-name-part></tp:taxon-name><comment>Zhao, van Achterberg &amp; Xu, 2012: 62–65.</comment></tp:nomenclature-citation></tp:nomenclature-citation-list></tp:nomenclature><tp:treatment-sec sec-type="material" id="SECID0EMCBK"><title>Additional material.</title><p>18 ♀ + 5 ♂ (<named-content xmlns:xlink="http://www.w3.org/1999/xlink" content-type="dwc:institutional_code" xlink:type="simple">NWUX</named-content>, <named-content xmlns:xlink="http://www.w3.org/1999/xlink" content-type="dwc:institutional_code" xlink:type="simple">RMNH</named-content>), “NW China: Shaanxi, Huaishuzhuang Rev. St., Ziwuling NNR, Fuxian, Yanan, sweep net, <named-content xmlns:xlink="http://www.w3.org/1999/xlink" content-type="dwc:verbatimCoordinates" xlink:type="simple"><named-content content-type="geo-json" specific-use="{&#34;type&#34;:&#34;Point&#34;,&#34;coordinates&#34;:[108.740000,35.860000]}" id="NCID0E6CBK" xlink:type="simple">35.86°N, 108.74°E</named-content></named-content>, 1–8.viii.2019, alt. 1127 m, Jiangli Tan/Ruonan Zhang, <named-content xmlns:xlink="http://www.w3.org/1999/xlink" content-type="dwc:institutional_code" xlink:type="simple">NWUX</named-content>”; 1 ♀ (<named-content xmlns:xlink="http://www.w3.org/1999/xlink" content-type="dwc:institutional_code" xlink:type="simple">NWUX</named-content>), “NW China: Shaanxi, Miaojv, Liulin, Yaozhou, Tongchuan, sweep net, <named-content xmlns:xlink="http://www.w3.org/1999/xlink" content-type="dwc:verbatimCoordinates" xlink:type="simple"><named-content content-type="geo-json" specific-use="{&#34;type&#34;:&#34;Point&#34;,&#34;coordinates&#34;:[108.490000,35.600000]}" id="NCID0ERDBK" xlink:type="simple">35.60°N, 108.49°E</named-content></named-content>, 27.vii.2019, alt. 934 m, Jiangli Tan, <named-content xmlns:xlink="http://www.w3.org/1999/xlink" content-type="dwc:institutional_code" xlink:type="simple">NWUX</named-content>”; 1 ♂ (<named-content xmlns:xlink="http://www.w3.org/1999/xlink" content-type="dwc:institutional_code" xlink:type="simple">NWUX</named-content>), “NW China: Shaanxi, Qiligou, Xinyangba, Ningshan, sweep net, <named-content xmlns:xlink="http://www.w3.org/1999/xlink" content-type="dwc:verbatimCoordinates" xlink:type="simple"><named-content content-type="geo-json" specific-use="{&#34;type&#34;:&#34;Point&#34;,&#34;coordinates&#34;:[109.680000,32.910000]}" id="NCID0EDEBK" xlink:type="simple">32.91°N, 109.68°E</named-content></named-content>, 19.viii.2019, alt. 1508 m, Ruonan Zhang, <named-content xmlns:xlink="http://www.w3.org/1999/xlink" content-type="dwc:institutional_code" xlink:type="simple">NWUX</named-content>”; 2 ♀ (<named-content xmlns:xlink="http://www.w3.org/1999/xlink" content-type="dwc:institutional_code" xlink:type="simple">RMNH</named-content>), Shaanxi, Qinling Mts., Luonan, Maping, Yunmeng Mt., 9–10.vii.2017, ca. 1090 m alt., <named-content xmlns:xlink="http://www.w3.org/1999/xlink" content-type="dwc:verbatimCoordinates" xlink:type="simple"><named-content content-type="geo-json" specific-use="{&#34;type&#34;:&#34;Point&#34;,&#34;coordinates&#34;:[110.116667,34.133333]}" id="NCID0EVEBK" xlink:type="simple">34°8'N, 110°7'E</named-content></named-content>, C. v. Achterberg; 6 ♀ (<named-content xmlns:xlink="http://www.w3.org/1999/xlink" content-type="dwc:institutional_code" xlink:type="simple">NWUX</named-content>), id., but <named-content xmlns:xlink="http://www.w3.org/1999/xlink" content-type="dwc:verbatimCoordinates" xlink:type="simple"><named-content content-type="geo-json" specific-use="{&#34;type&#34;:&#34;Point&#34;,&#34;coordinates&#34;:[110.020000,34.080000]}" id="NCID0ECFBK" xlink:type="simple">34.08°N, 110.02°E</named-content></named-content>, 1084 m alt., Ruonan Zhang/Qingqing Tan/Jiangli Tan; 1 ♀ (<named-content xmlns:xlink="http://www.w3.org/1999/xlink" content-type="dwc:institutional_code" xlink:type="simple">NWUX</named-content>), NE China: Shaanxi, Xi’an, NWU Taibai campus, small garden, ca. 410 m alt., 3.ix.2018, JL Tan; 1 ♀ (<named-content xmlns:xlink="http://www.w3.org/1999/xlink" content-type="dwc:institutional_code" xlink:type="simple">NWUX</named-content>), NW China: Shaanxi, Qiligou, Xunyangba, 507 m alt., <named-content xmlns:xlink="http://www.w3.org/1999/xlink" content-type="dwc:verbatimCoordinates" xlink:type="simple"><named-content content-type="geo-json" specific-use="{&#34;type&#34;:&#34;Point&#34;,&#34;coordinates&#34;:[110.133333,33.516667]}" id="NCID0EUFBK" xlink:type="simple">32°91'N, 109°68'E</named-content></named-content>, 1.vii.2019, hand net, JL Tan; 1 ♀ (<named-content xmlns:xlink="http://www.w3.org/1999/xlink" content-type="dwc:institutional_code" xlink:type="simple">RMNH</named-content>), NW China: Shaanxi, 40 km N of Foping, ca. 1250 m alt., from wood stack, 25.vi.2017, near road to Xi’an, C. v. Achterberg; 2 ♀ (<named-content xmlns:xlink="http://www.w3.org/1999/xlink" content-type="dwc:institutional_code" xlink:type="simple">NWUX</named-content>, <named-content xmlns:xlink="http://www.w3.org/1999/xlink" content-type="dwc:institutional_code" xlink:type="simple">RMNH</named-content>), NW China: Shaanxi, Yingpan, Zhashui, 859 m alt., <named-content xmlns:xlink="http://www.w3.org/1999/xlink" content-type="dwc:verbatimCoordinates" xlink:type="simple"><named-content content-type="geo-json" specific-use="{&#34;type&#34;:&#34;Point&#34;,&#34;coordinates&#34;:[110.466667,34.216667]}" id="NCID0ELGBK" xlink:type="simple">33°73'N, 109°88'E</named-content></named-content>, 1.vii.2019, Jiangli Tan; 1 ♀ (<named-content xmlns:xlink="http://www.w3.org/1999/xlink" content-type="dwc:institutional_code" xlink:type="simple">RMNH</named-content>), E China: Zhejiang, Mt. Tianmu, 20.vii.2015, C. van Achterberg.</p><fig id="F25" position="float" orientation="portrait"><object-id xmlns:xlink="http://www.w3.org/1999/xlink" content-type="doi" xlink:type="simple">10.3897/zookeys.1038.64978.figure144</object-id><object-id xmlns:xlink="http://www.w3.org/1999/xlink" content-type="arpha" xlink:type="simple">849B718C-C904-5F7A-8AB7-967CCFD1D7EA</object-id><label>Figure 144.</label><caption><p><italic><tp:taxon-name><tp:taxon-name-part taxon-name-part-type="genus" reg="Gasteruption">Gasteruption</tp:taxon-name-part> <tp:taxon-name-part taxon-name-part-type="species" reg="latitibia">latitibia</tp:taxon-name-part></tp:taxon-name></italic> Zhao, van Achterberg &amp; Xu, female, Shaanxi, habitus lateral.</p></caption><graphic xmlns:xlink="http://www.w3.org/1999/xlink" xlink:href="zookeys-1038-001-g025.jpg" position="float" orientation="portrait" xlink:type="simple" id="oo_544086.jpg"><uri content-type="original_file" xlink:type="simple">https://binary.pensoft.net/fig/544086</uri></graphic></fig></tp:treatment-sec><tp:treatment-sec sec-type="distribution" id="SECID0ENHBK"><title>Distribution.</title><p>China (Fujian, Guizhou, Hubei, Hunan, Shaanxi (410–1508 m alt.), Zhejiang). New for Shaanxi and Zhejiang.</p><fig id="F26" position="float" orientation="portrait"><object-id xmlns:xlink="http://www.w3.org/1999/xlink" content-type="doi" xlink:type="simple">10.3897/zookeys.1038.64978.figures145-154</object-id><object-id xmlns:xlink="http://www.w3.org/1999/xlink" content-type="arpha" xlink:type="simple">69CDA7A3-811A-50B0-ADD7-812C7831B497</object-id><label>Figures 145–154.</label><caption><p><italic><tp:taxon-name><tp:taxon-name-part taxon-name-part-type="genus" reg="Gasteruption">Gasteruption</tp:taxon-name-part> <tp:taxon-name-part taxon-name-part-type="species" reg="latitibia">latitibia</tp:taxon-name-part></tp:taxon-name></italic> Zhao, van Achterberg &amp; Xu, female, Shaanxi <bold>145</bold> head lateral <bold>146</bold> mesosoma lateral <bold>147</bold> mesosoma dorsal <bold>148</bold> hind leg <bold>149</bold> ovipositor and its sheath lateral <bold>150</bold> head anterior <bold>151</bold> head dorsal <bold>152</bold> wings <bold>153</bold> base of antenna <bold>154</bold> hypopygium ventral.</p></caption><graphic xmlns:xlink="http://www.w3.org/1999/xlink" xlink:href="zookeys-1038-001-g026.jpg" position="float" orientation="portrait" xlink:type="simple" id="oo_544087.jpg"><uri content-type="original_file" xlink:type="simple">https://binary.pensoft.net/fig/544087</uri></graphic></fig></tp:treatment-sec></tp:taxon-treatment>
