# Supplementary material for: An illustrated key to the species of Gasteruption Latreille (Hymenoptera, Gasteruptiidae) from Palaearctic China, with description of four new species
Source: Zookeys. 2021 May 19;1038:1–103. doi: 10.3897/zookeys.1038.64978 (PMC8154885; doi:10.3897/zookeys.1038.64978)
Supplement: XML Treatment for Gasteruption nigritarse [file zookeys.1038.64978-treatment16.xml]

<!DOCTYPE tp:taxon-treatment
  PUBLIC "-//TaxonX//DTD Taxonomic Treatment Publishing DTD v0 20100105//EN" "tax-treatment-NSO.dtd">
<tp:taxon-treatment xmlns:tp="http://www.plazi.org/taxpub"><tp:treatment-meta><kwd-group><label>Taxon classification</label><kwd><named-content xmlns:xlink="http://www.w3.org/1999/xlink" content-type="kingdom">Animalia</named-content></kwd><kwd><named-content xmlns:xlink="http://www.w3.org/1999/xlink" content-type="order">Hymenoptera</named-content></kwd><kwd><named-content xmlns:xlink="http://www.w3.org/1999/xlink" content-type="family">Gasteruptiidae</named-content></kwd></kwd-group><mixed-citation publication-type="journal"><person-group><name><surname>Tan</surname><given-names>Jiang-Li</given-names></name><name><surname>van Achterberg</surname><given-names>Cornelis</given-names></name><name><surname>Wu</surname><given-names>Jia-Xuan</given-names></name><name><surname>Wang</surname><given-names>Hang</given-names></name><name><surname>Zhang</surname><given-names>Qi-Jing</given-names></name></person-group><article-title>An illustrated key to the species of <italic><tp:taxon-name><tp:taxon-name-part taxon-name-part-type="genus" reg="Gasteruption">Gasteruption</tp:taxon-name-part></tp:taxon-name></italic> Latreille (<tp:taxon-name><tp:taxon-name-part taxon-name-part-type="order">Hymenoptera</tp:taxon-name-part></tp:taxon-name>, <tp:taxon-name><tp:taxon-name-part taxon-name-part-type="family">Gasteruptiidae</tp:taxon-name-part></tp:taxon-name>) from Palaearctic China, with description of four new species</article-title><source>Zookeys</source><day>19</day><month>5</month><year>2021</year><volume>1038</volume><fpage>1</fpage><lpage>103</lpage><pub-id pub-id-type="doi">10.3897/zookeys.1038.64978</pub-id></mixed-citation></tp:treatment-meta><tp:nomenclature><tp:taxon-name><object-id xmlns:xlink="http://www.w3.org/1999/xlink" content-type="arpha" xlink:type="simple">DEA3761C-ACF5-58AF-8FEB-08EFF4CC3B48</object-id>
            <tp:taxon-name-part taxon-name-part-type="genus" reg="Gasteruption">Gasteruption</tp:taxon-name-part>
            <tp:taxon-name-part taxon-name-part-type="species" reg="nigritarse">nigritarse</tp:taxon-name-part>
          </tp:taxon-name><tp:taxon-authority>(Thomson, 1883)</tp:taxon-authority><xref ref-type="fig" rid="F31">Figs 174–175</xref><xref ref-type="fig" rid="F32">, 176–187</xref><xref ref-type="fig" rid="F33">, 188</xref><xref ref-type="fig" rid="F34">, 189–194</xref><tp:nomenclature-citation-list><tp:nomenclature-citation><tp:taxon-name>
                <tp:taxon-name-part taxon-name-part-type="genus" reg="Foenus">Foenus</tp:taxon-name-part> <tp:taxon-name-part taxon-name-part-type="species" reg="nigritarsis">nigritarsis</tp:taxon-name-part></tp:taxon-name><comment>Thomson, 1883: 849; <xref ref-type="bibr" rid="B50">Schletterer 1889</xref>: 398; <xref ref-type="bibr" rid="B13">Hedicke 1939</xref>: 7; <xref ref-type="bibr" rid="B14">Hedqvist 1973</xref>: 181, 182 (lectotype designation); <xref ref-type="bibr" rid="B65">Wall 1994</xref>: 149. Synonymised with <tp:taxon-name><tp:taxon-name-part taxon-name-part-type="genus" reg="Gasteruption">G.</tp:taxon-name-part> <tp:taxon-name-part taxon-name-part-type="species" reg="assectator">assectator</tp:taxon-name-part></tp:taxon-name> (Linnaeus) by <xref ref-type="bibr" rid="B50">Schletterer (1889)</xref>.</comment></tp:nomenclature-citation><tp:nomenclature-citation><tp:taxon-name>
                <tp:taxon-name-part taxon-name-part-type="genus" reg="Gasteruption">Gasteruption</tp:taxon-name-part> <tp:taxon-name-part taxon-name-part-type="species" reg="nigritarse">nigritarse</tp:taxon-name-part></tp:taxon-name><comment>; Schletterer 1885: 310; <xref ref-type="bibr" rid="B22">Johansson and van Achterberg 2016</xref>: 84–86; <xref ref-type="bibr" rid="B43">Orlovskytė et al. 2018</xref>: 123.</comment></tp:nomenclature-citation></tp:nomenclature-citation-list></tp:nomenclature><tp:treatment-sec sec-type="type material" id="SECID0E5CCK"><title>Type material.</title><p>The female <bold><italic>lectotype</italic></bold> from Lund (Scania, S Sweden) was selected by <xref ref-type="bibr" rid="B14">Hedqvist (1973)</xref>. All 12 specimens (both males and females) of the series under <italic><tp:taxon-name><tp:taxon-name-part taxon-name-part-type="genus" reg="Foenus">Foenus</tp:taxon-name-part> <tp:taxon-name-part taxon-name-part-type="species" reg="nigritarsis">nigritarsis</tp:taxon-name-part></tp:taxon-name></italic> in <abbrev xmlns:xlink="http://www.w3.org/1999/xlink" content-type="institution" xlink:title="Zoological Institute, Lund" id="ABBRID0EWDCK" xlink:type="simple">ZIL</abbrev> (including the lectotype by Hedqvist) belong to the same distinct species (<xref ref-type="bibr" rid="B22">Johansson and van Achterberg 2016</xref>).</p><fig id="F31" position="float" orientation="portrait"><object-id xmlns:xlink="http://www.w3.org/1999/xlink" content-type="doi" xlink:type="simple">10.3897/zookeys.1038.64978.figures174-175</object-id><object-id xmlns:xlink="http://www.w3.org/1999/xlink" content-type="arpha" xlink:type="simple">306B548A-1760-5D89-AEEE-C6FF08E54928</object-id><label>Figures 174–175.</label><caption><p><italic><tp:taxon-name><tp:taxon-name-part taxon-name-part-type="genus" reg="Gasteruption">Gasteruption</tp:taxon-name-part> <tp:taxon-name-part taxon-name-part-type="species" reg="nigritarse">nigritarse</tp:taxon-name-part></tp:taxon-name></italic> (Thomson), female, Shaanxi <bold>174</bold> habitus lateral <bold>175</bold> ovipositor and its sheath lateral.</p></caption><graphic xmlns:xlink="http://www.w3.org/1999/xlink" xlink:href="zookeys-1038-001-g031.jpg" position="float" orientation="portrait" xlink:type="simple" id="oo_544092.jpg"><uri content-type="original_file" xlink:type="simple">https://binary.pensoft.net/fig/544092</uri></graphic></fig></tp:treatment-sec><tp:treatment-sec sec-type="material" id="SECID0E2ECK"><title>Additional material.</title><p>3 ♀ (<named-content xmlns:xlink="http://www.w3.org/1999/xlink" content-type="dwc:institutional_code" xlink:type="simple">NWUX</named-content>), NW China: Shaanxi, Qiligou, Xunyangba, 507 m alt, 1.vii.2019, <named-content xmlns:xlink="http://www.w3.org/1999/xlink" content-type="dwc:verbatimCoordinates" xlink:type="simple"><named-content content-type="geo-json" specific-use="{&#34;type&#34;:&#34;Point&#34;,&#34;coordinates&#34;:[110.133333,33.516667]}" id="NCID0EJFCK" xlink:type="simple">32°91'N, 109°68'E</named-content></named-content>, hand net, Tan JL; 1 ♀ + 1 ♂ (<named-content xmlns:xlink="http://www.w3.org/1999/xlink" content-type="dwc:institutional_code" xlink:type="simple">RMNH</named-content>), NW China: Shaanxi, NWU Taibai campus, ca. 410 m alt., <named-content xmlns:xlink="http://www.w3.org/1999/xlink" content-type="dwc:verbatimCoordinates" xlink:type="simple"><named-content content-type="geo-json" specific-use="{&#34;type&#34;:&#34;Point&#34;,&#34;coordinates&#34;:[108.916667,34.250000]}" id="NCID0EWFCK" xlink:type="simple">34°15'N, 108°55'E</named-content></named-content>, small garden, on flowers of <italic><tp:taxon-name><tp:taxon-name-part taxon-name-part-type="genus" reg="Cayratia">Cayratia</tp:taxon-name-part> <tp:taxon-name-part taxon-name-part-type="species" reg="japonica">japonica</tp:taxon-name-part></tp:taxon-name></italic> (Thunberg), 4.viii.2017, C. v. Achterberg; 2 ♀, NWU Chang’an campus, on flowers of <italic><tp:taxon-name><tp:taxon-name-part taxon-name-part-type="genus" reg="Daucus">Daucus</tp:taxon-name-part> <tp:taxon-name-part taxon-name-part-type="species" reg="carota">carota</tp:taxon-name-part></tp:taxon-name></italic> L. 30.vi.2020, JL Tan; 1 ♀ (<named-content xmlns:xlink="http://www.w3.org/1999/xlink" content-type="dwc:institutional_code" xlink:type="simple">NWUX</named-content>), “NW China: Gansu, Lianjiabian, Taibai Heshui, sweep net, <named-content xmlns:xlink="http://www.w3.org/1999/xlink" content-type="dwc:verbatimCoordinates" xlink:type="simple"><named-content content-type="geo-json" specific-use="{&#34;type&#34;:&#34;Point&#34;,&#34;coordinates&#34;:[108.540000,36.060000]}" id="NCID0EZGCK" xlink:type="simple">36.06°N, 108.54°E</named-content></named-content>, 8.viii.2019, alt. 1193 m, Ruonan Zhang, <named-content xmlns:xlink="http://www.w3.org/1999/xlink" content-type="dwc:institutional_code" xlink:type="simple">NWUX</named-content>”; 4 ♀ (<named-content xmlns:xlink="http://www.w3.org/1999/xlink" content-type="dwc:institutional_code" xlink:type="simple">NWUX</named-content>, <named-content xmlns:xlink="http://www.w3.org/1999/xlink" content-type="dwc:institutional_code" xlink:type="simple">RMNH</named-content>), “NW China: Shaanxi, Xialiangzhen, Zhashui, Shangluo, sweep net, alt. 1059 m, Ruonan Zhang, <named-content xmlns:xlink="http://www.w3.org/1999/xlink" content-type="dwc:institutional_code" xlink:type="simple">NWUX</named-content>”.</p><fig id="F32" position="float" orientation="portrait"><object-id xmlns:xlink="http://www.w3.org/1999/xlink" content-type="doi" xlink:type="simple">10.3897/zookeys.1038.64978.figures176-187</object-id><object-id xmlns:xlink="http://www.w3.org/1999/xlink" content-type="arpha" xlink:type="simple">1FE0F3CD-4EDD-532D-B5C5-FD69CF3813A7</object-id><label>Figures 176–187.</label><caption><p><italic><tp:taxon-name><tp:taxon-name-part taxon-name-part-type="genus" reg="Gasteruption">Gasteruption</tp:taxon-name-part> <tp:taxon-name-part taxon-name-part-type="species" reg="nigritarse">nigritarse</tp:taxon-name-part></tp:taxon-name></italic> (Thomson), female, Shaanxi <bold>176</bold> head lateral <bold>177</bold> details of hypostomal bridge <bold>178</bold> mesosoma lateral <bold>179</bold> mesosoma dorsal <bold>180</bold> fore wing <bold>181</bold> hind leg <bold>182</bold> head anterior <bold>183</bold> head dorsal <bold>184</bold> apex of metasoma ventral <bold>185</bold> details of apex of ovipositor sheath <bold>186</bold> base of antenna <bold>187</bold> apex of antenna.</p></caption><graphic xmlns:xlink="http://www.w3.org/1999/xlink" xlink:href="zookeys-1038-001-g032.jpg" position="float" orientation="portrait" xlink:type="simple" id="oo_544093.jpg"><uri content-type="original_file" xlink:type="simple">https://binary.pensoft.net/fig/544093</uri></graphic></fig></tp:treatment-sec><tp:treatment-sec sec-type="distribution" id="SECID0ECJCK"><title>Distribution.</title><p>Europe; China (Gansu, Shaanxi). Collecting a couple of this species in the small NWU garden (at the Taibai campus in the very centre of Xi’an) on bush-killer, <italic><tp:taxon-name><tp:taxon-name-part taxon-name-part-type="genus" reg="Cayratia">Cayratia</tp:taxon-name-part> <tp:taxon-name-part taxon-name-part-type="species" reg="japonica">japonica</tp:taxon-name-part></tp:taxon-name></italic> (Thunb.) Gagnep. was a real surprise. New for China, Gansu, Shaanxi and even for the East Palaearctic Region.</p><fig id="F33" position="float" orientation="portrait"><object-id xmlns:xlink="http://www.w3.org/1999/xlink" content-type="doi" xlink:type="simple">10.3897/zookeys.1038.64978.figure188</object-id><object-id xmlns:xlink="http://www.w3.org/1999/xlink" content-type="arpha" xlink:type="simple">39883850-83B2-55B7-B906-9B1174EA39DD</object-id><label>Figure 188.</label><caption><p><italic><tp:taxon-name><tp:taxon-name-part taxon-name-part-type="genus" reg="Gasteruption">Gasteruption</tp:taxon-name-part> <tp:taxon-name-part taxon-name-part-type="species" reg="nigritarse">nigritarse</tp:taxon-name-part></tp:taxon-name></italic> (Thomson), male, Shaanxi, habitus lateral.</p></caption><graphic xmlns:xlink="http://www.w3.org/1999/xlink" xlink:href="zookeys-1038-001-g033.jpg" position="float" orientation="portrait" xlink:type="simple" id="oo_544094.jpg"><uri content-type="original_file" xlink:type="simple">https://binary.pensoft.net/fig/544094</uri></graphic></fig></tp:treatment-sec><tp:treatment-sec sec-type="notes" id="SECID0ELKCK"><title>Notes.</title><p>The Chinese specimens have the temple slightly longer than in European specimens (the eye/temple ratio is the same in the examined specimens) and the hind tibia is slightly more inflated. Both are likely part of clinal variation and, therefore, the Chinese specimens are considered to be conspecific.</p><fig id="F34" position="float" orientation="portrait"><object-id xmlns:xlink="http://www.w3.org/1999/xlink" content-type="doi" xlink:type="simple">10.3897/zookeys.1038.64978.figures189-194</object-id><object-id xmlns:xlink="http://www.w3.org/1999/xlink" content-type="arpha" xlink:type="simple">EF37CC34-9CAE-59CD-95F6-AC97C5992FAA</object-id><label>Figures 189–194.</label><caption><p><italic><tp:taxon-name><tp:taxon-name-part taxon-name-part-type="genus" reg="Gasteruption">Gasteruption</tp:taxon-name-part> <tp:taxon-name-part taxon-name-part-type="species" reg="nigritarse">nigritarse</tp:taxon-name-part></tp:taxon-name></italic> (Thomson), male, Shaanxi <bold>189</bold> mesosoma dorsal <bold>190</bold> apex of metasoma lateral <bold>191</bold> base of antenna <bold>192</bold> head dorsal <bold>193</bold> hind legs <bold>194</bold> apex of antenna.</p></caption><graphic xmlns:xlink="http://www.w3.org/1999/xlink" xlink:href="zookeys-1038-001-g034.jpg" position="float" orientation="portrait" xlink:type="simple" id="oo_544095.jpg"><uri content-type="original_file" xlink:type="simple">https://binary.pensoft.net/fig/544095</uri></graphic></fig></tp:treatment-sec><ref-list><ref id="B50"><mixed-citation xmlns:xlink="http://www.w3.org/1999/xlink" xlink:type="simple"><person-group><name name-style="western"><surname>Schletterer</surname><given-names>A</given-names></name></person-group> (<year>1889</year>) <article-title>Die Hymenopteren-Gruppe der Evaniiden.</article-title><source>Annalen des Kaiserlich-Königliches Naturhistorischen Hofmuseums</source><volume>4</volume>: <fpage>373</fpage>–<lpage>546</lpage>.</mixed-citation></ref><ref id="B13"><mixed-citation xmlns:xlink="http://www.w3.org/1999/xlink" xlink:type="simple"><person-group><name name-style="western"><surname>Hedicke</surname><given-names>H</given-names></name></person-group> (<year>1939</year>) Hymenopterorum Catalogus 11, <tp:taxon-name><tp:taxon-name-part taxon-name-part-type="family">Gasteruptiidae</tp:taxon-name-part></tp:taxon-name>. s’Gravenhage, 54 pp.</mixed-citation></ref><ref id="B14"><mixed-citation xmlns:xlink="http://www.w3.org/1999/xlink" xlink:type="simple"><person-group><name name-style="western"><surname>Hedqvist</surname><given-names>K-J</given-names></name></person-group> (<year>1973</year>) <article-title>Notes on the superfamily <tp:taxon-name><tp:taxon-name-part taxon-name-part-type="superfamily">Evanioidea</tp:taxon-name-part></tp:taxon-name> in Sweden with keys to families, genera and species (Hym., <tp:taxon-name><tp:taxon-name-part taxon-name-part-type="suborder">Apocrita</tp:taxon-name-part></tp:taxon-name>).</article-title><source>Entomologisk Tidskrift</source><volume>94</volume>(<issue>3–4</issue>): <fpage>177</fpage>–<lpage>187</lpage>.</mixed-citation></ref><ref id="B65"><mixed-citation xmlns:xlink="http://www.w3.org/1999/xlink" xlink:type="simple"><person-group><name name-style="western"><surname>Wall</surname><given-names>I</given-names></name></person-group> (<year>1994</year>) <article-title>Seltene Hymenopteren aus Mittel-, West- und Südeuropa (<tp:taxon-name><tp:taxon-name-part taxon-name-part-type="order">Hymenoptera</tp:taxon-name-part></tp:taxon-name><tp:taxon-name><tp:taxon-name-part taxon-name-part-type="suborder">Apocrita</tp:taxon-name-part></tp:taxon-name>: <tp:taxon-name><tp:taxon-name-part taxon-name-part-type="superfamily">Stephanoidea</tp:taxon-name-part></tp:taxon-name>, <tp:taxon-name><tp:taxon-name-part taxon-name-part-type="superfamily">Evanoidea</tp:taxon-name-part></tp:taxon-name>, <tp:taxon-name>Trygonalyoidea</tp:taxon-name>).</article-title><source>Entomofauna</source><volume>15</volume>(<issue>14</issue>): <fpage>137</fpage>–<lpage>184</lpage>.</mixed-citation></ref><ref id="B22"><mixed-citation xmlns:xlink="http://www.w3.org/1999/xlink" xlink:type="simple"><person-group><name name-style="western"><surname>Johansson</surname><given-names>N</given-names></name><name name-style="western"><surname>van Achterberg</surname><given-names>C</given-names></name></person-group> (<year>2016</year>) <article-title>Revision of the Palaearctic <italic><tp:taxon-name><tp:taxon-name-part taxon-name-part-type="genus">Gasteruption</tp:taxon-name-part> <tp:taxon-name-part taxon-name-part-type="species">assectator</tp:taxon-name-part></tp:taxon-name></italic> aggregate (<tp:taxon-name><tp:taxon-name-part taxon-name-part-type="order">Hymenoptera</tp:taxon-name-part></tp:taxon-name>, <tp:taxon-name><tp:taxon-name-part taxon-name-part-type="family">Gasteruptiidae</tp:taxon-name-part></tp:taxon-name>), with special reference to Sweden.</article-title><source>ZooKeys</source><volume>615</volume>: <fpage>73</fpage>–<lpage>94</lpage>. <ext-link xlink:type="simple" ext-link-type="doi" xlink:href="10.3897/zookeys.615.8857">https://doi.org/10.3897/zookeys.615.8857</ext-link></mixed-citation></ref><ref id="B43"><mixed-citation xmlns:xlink="http://www.w3.org/1999/xlink" xlink:type="simple"><person-group><name name-style="western"><surname>Orlovskytė</surname><given-names>S</given-names></name><name name-style="western"><surname>Budrys</surname><given-names>E</given-names></name><name name-style="western"><surname>Budrienė</surname><given-names>A</given-names></name></person-group> (<year>2018</year>) <article-title>Check-list of gasteruptiid wasps (<tp:taxon-name><tp:taxon-name-part taxon-name-part-type="order">Hymenoptera</tp:taxon-name-part></tp:taxon-name>: <tp:taxon-name><tp:taxon-name-part taxon-name-part-type="family">Gasteruptiidae</tp:taxon-name-part></tp:taxon-name>) of Lithuania, with new data on trophic interactions.</article-title><source>Lietuvos Entomologų Draugijos Darbai</source><volume>2</volume>(<issue>30</issue>): <fpage>119</fpage>–<lpage>126</lpage>.</mixed-citation></ref></ref-list></tp:taxon-treatment>
