# Supplementary material for: An illustrated key to the species of Gasteruption Latreille (Hymenoptera, Gasteruptiidae) from Palaearctic China, with description of four new species
Source: Zookeys. 2021 May 19;1038:1–103. doi: 10.3897/zookeys.1038.64978 (PMC8154885; doi:10.3897/zookeys.1038.64978)
Supplement: XML Treatment for Gasteruption oshimense [file zookeys.1038.64978-treatment17.xml]

<!DOCTYPE tp:taxon-treatment
  PUBLIC "-//TaxonX//DTD Taxonomic Treatment Publishing DTD v0 20100105//EN" "tax-treatment-NSO.dtd">
<tp:taxon-treatment xmlns:tp="http://www.plazi.org/taxpub"><tp:treatment-meta><kwd-group><label>Taxon classification</label><kwd><named-content xmlns:xlink="http://www.w3.org/1999/xlink" content-type="kingdom">Animalia</named-content></kwd><kwd><named-content xmlns:xlink="http://www.w3.org/1999/xlink" content-type="order">Hymenoptera</named-content></kwd><kwd><named-content xmlns:xlink="http://www.w3.org/1999/xlink" content-type="family">Gasteruptiidae</named-content></kwd></kwd-group><mixed-citation publication-type="journal"><person-group><name><surname>Tan</surname><given-names>Jiang-Li</given-names></name><name><surname>van Achterberg</surname><given-names>Cornelis</given-names></name><name><surname>Wu</surname><given-names>Jia-Xuan</given-names></name><name><surname>Wang</surname><given-names>Hang</given-names></name><name><surname>Zhang</surname><given-names>Qi-Jing</given-names></name></person-group><article-title>An illustrated key to the species of <italic><tp:taxon-name><tp:taxon-name-part taxon-name-part-type="genus" reg="Gasteruption">Gasteruption</tp:taxon-name-part></tp:taxon-name></italic> Latreille (<tp:taxon-name><tp:taxon-name-part taxon-name-part-type="order">Hymenoptera</tp:taxon-name-part></tp:taxon-name>, <tp:taxon-name><tp:taxon-name-part taxon-name-part-type="family">Gasteruptiidae</tp:taxon-name-part></tp:taxon-name>) from Palaearctic China, with description of four new species</article-title><source>Zookeys</source><day>19</day><month>5</month><year>2021</year><volume>1038</volume><fpage>1</fpage><lpage>103</lpage><pub-id pub-id-type="doi">10.3897/zookeys.1038.64978</pub-id></mixed-citation></tp:treatment-meta><tp:nomenclature><tp:taxon-name><object-id xmlns:xlink="http://www.w3.org/1999/xlink" content-type="arpha" xlink:type="simple">724ABBD0-0A33-5285-AB1E-A540875819DE</object-id>
            <tp:taxon-name-part taxon-name-part-type="genus" reg="Gasteruption">Gasteruption</tp:taxon-name-part>
            <tp:taxon-name-part taxon-name-part-type="species" reg="oshimense">oshimense</tp:taxon-name-part>
          </tp:taxon-name><tp:taxon-authority>Watanabe, 1934</tp:taxon-authority><xref ref-type="fig" rid="F35">Figs 195–197</xref><xref ref-type="fig" rid="F36">, 198–207</xref><xref ref-type="fig" rid="F37">, 208–212</xref><tp:nomenclature-citation-list><tp:nomenclature-citation><tp:taxon-name>
                <tp:taxon-name-part taxon-name-part-type="genus" reg="Gasteruption">Gasteruption</tp:taxon-name-part> <tp:taxon-name-part taxon-name-part-type="species" reg="oshimensis">oshimensis</tp:taxon-name-part></tp:taxon-name><comment>Watanabe, 1934: 283–284.</comment></tp:nomenclature-citation><tp:nomenclature-citation><tp:taxon-name>
                <tp:taxon-name-part taxon-name-part-type="genus" reg="Gasteruption">Gasteruption</tp:taxon-name-part> <tp:taxon-name-part taxon-name-part-type="species" reg="oshimense">oshimense</tp:taxon-name-part></tp:taxon-name><comment>; <xref ref-type="bibr" rid="B54">Tan et al. 2016</xref>: 99–100, p.p.; van Achterberg et al. 2019: 6.</comment></tp:nomenclature-citation></tp:nomenclature-citation-list></tp:nomenclature><tp:treatment-sec sec-type="material" id="SECID0ECOCK"><title>Additional material.</title><p>2 ♂ (<named-content xmlns:xlink="http://www.w3.org/1999/xlink" content-type="dwc:institutional_code" xlink:type="simple">NWUX</named-content>), NW China: Shaanxi, Hanzhong, Liuba, Zibai Mt. Nat. Res., <named-content xmlns:xlink="http://www.w3.org/1999/xlink" content-type="dwc:verbatimCoordinates" xlink:type="simple"><named-content content-type="geo-json" specific-use="{&#34;type&#34;:&#34;Point&#34;,&#34;coordinates&#34;:[106.780000,33.660000]}" id="NCID0EQOCK" xlink:type="simple">33.66°N, 106.78°E</named-content></named-content>, 5.ix.2015, ca. 1627 m alt., Jiangli Tan; 1 ♂ (<named-content xmlns:xlink="http://www.w3.org/1999/xlink" content-type="dwc:institutional_code" xlink:type="simple">NWUX</named-content>), Shaanxi, Foping, behind Biological Station, Malaise trap, <named-content xmlns:xlink="http://www.w3.org/1999/xlink" content-type="dwc:verbatimCoordinates" xlink:type="simple"><named-content content-type="geo-json" specific-use="{&#34;type&#34;:&#34;Point&#34;,&#34;coordinates&#34;:[107.806944,33.658056]}" id="NCID0E4OCK" xlink:type="simple">33°39'29"N, 107°48'25"E</named-content></named-content>, 29.v.–19.vi.2016, ca. 1710 m alt., JL. Tan &amp; C. v. Achterberg; 7 ♀ + 5 ♂ (<named-content xmlns:xlink="http://www.w3.org/1999/xlink" content-type="dwc:institutional_code" xlink:type="simple">NWUX</named-content>, <named-content xmlns:xlink="http://www.w3.org/1999/xlink" content-type="dwc:institutional_code" xlink:type="simple">RMNH</named-content>), Shaanxi, Lantian Ape Man Site, 34.10N, 110.30E, 8.vii.2017, 775 m alt., Qingqing Tan/Ruonan Zhang/Jiangli Tan; 1 ♀ + 1 ♂ (<named-content xmlns:xlink="http://www.w3.org/1999/xlink" content-type="dwc:institutional_code" xlink:type="simple">RMNH</named-content>), id., 8–9.vii.2017, ca. 735 m alt., <named-content xmlns:xlink="http://www.w3.org/1999/xlink" content-type="dwc:verbatimCoordinates" xlink:type="simple"><named-content content-type="geo-json" specific-use="{&#34;type&#34;:&#34;Point&#34;,&#34;coordinates&#34;:[109.483333,34.183333]}" id="NCID0EUPCK" xlink:type="simple">34°11'N, 109°29'E</named-content></named-content>, C. v. Achterberg; 1 ♀ (<named-content xmlns:xlink="http://www.w3.org/1999/xlink" content-type="dwc:institutional_code" xlink:type="simple">NWUX</named-content>), id., but 21.vi.2018, Ruonan Zhang; 1 ♀ (<named-content xmlns:xlink="http://www.w3.org/1999/xlink" content-type="dwc:institutional_code" xlink:type="simple">RMNH</named-content>), Shaanxi, Daba Mts, Hanzhong, Tiankeng, Chanjiayan, E. of Ningqiang, ca. 1750 m alt., <named-content xmlns:xlink="http://www.w3.org/1999/xlink" content-type="dwc:verbatimCoordinates" xlink:type="simple"><named-content content-type="geo-json" specific-use="{&#34;type&#34;:&#34;Point&#34;,&#34;coordinates&#34;:[106.320000,32.450000]}" id="NCID0EGQCK" xlink:type="simple">32.45°N, 106.32°E</named-content></named-content>, from wooden shed, 22.vii.2017, C. v. Achterberg; 1 ♀ (<named-content xmlns:xlink="http://www.w3.org/1999/xlink" content-type="dwc:institutional_code" xlink:type="simple">NWUX</named-content>), Shaanxi, Xunyangba, Ninshan, <named-content xmlns:xlink="http://www.w3.org/1999/xlink" content-type="dwc:verbatimCoordinates" xlink:type="simple"><named-content content-type="geo-json" specific-use="{&#34;type&#34;:&#34;Point&#34;,&#34;coordinates&#34;:[108.350000,33.540000]}" id="NCID0ETQCK" xlink:type="simple">33.54°N, 108.35°E</named-content></named-content>, 1439 m alt., 10.vi.2018, JL Tan; 2 ♀ (<named-content xmlns:xlink="http://www.w3.org/1999/xlink" content-type="dwc:institutional_code" xlink:type="simple">NWUX</named-content>, <named-content xmlns:xlink="http://www.w3.org/1999/xlink" content-type="dwc:institutional_code" xlink:type="simple">RMNH</named-content>), Shaanxi, Bailuyuan, Baqiao, Xi’an, <named-content xmlns:xlink="http://www.w3.org/1999/xlink" content-type="dwc:verbatimCoordinates" xlink:type="simple"><named-content content-type="geo-json" specific-use="{&#34;type&#34;:&#34;Point&#34;,&#34;coordinates&#34;:[109.120000,34.200000]}" id="NCID0EFRCK" xlink:type="simple">34.20°N, 109.12°E</named-content></named-content>, 14.vii.2018, 687 m alt., Ruonan Zhang; 3 ♀ + 2 ♂ (<named-content xmlns:xlink="http://www.w3.org/1999/xlink" content-type="dwc:institutional_code" xlink:type="simple">NWUX</named-content>, <named-content xmlns:xlink="http://www.w3.org/1999/xlink" content-type="dwc:institutional_code" xlink:type="simple">RMNH</named-content>), Shaanxi, Luonan, Shangluo, <named-content xmlns:xlink="http://www.w3.org/1999/xlink" content-type="dwc:verbatimCoordinates" xlink:type="simple"><named-content content-type="geo-json" specific-use="{&#34;type&#34;:&#34;Point&#34;,&#34;coordinates&#34;:[110.100000,34.020000]}" id="NCID0EXRCK" xlink:type="simple">34.02°N, 110.10°E</named-content></named-content>, 9.vii.–9.ix.2017, 1006 m alt., yellow Malaise trap, JL Tan &amp; QQ Tan; 1 ♀ (<named-content xmlns:xlink="http://www.w3.org/1999/xlink" content-type="dwc:institutional_code" xlink:type="simple">NWUX</named-content>), id., but black Malaise trap, xii.2017–17.vi.2018; 1 ♂ (<named-content xmlns:xlink="http://www.w3.org/1999/xlink" content-type="dwc:institutional_code" xlink:type="simple">NWUX</named-content>), Shaanxi, Huanghualing, Zhasui, <named-content xmlns:xlink="http://www.w3.org/1999/xlink" content-type="dwc:verbatimCoordinates" xlink:type="simple"><named-content content-type="geo-json" specific-use="{&#34;type&#34;:&#34;Point&#34;,&#34;coordinates&#34;:[108.880000,33.800000]}" id="NCID0EJSCK" xlink:type="simple">33.80°N, 108.88°E</named-content></named-content>, 17.viii.2016, 1408 m alt., Jiangli Tan; 2 ♀ + 4 ♂ (<named-content xmlns:xlink="http://www.w3.org/1999/xlink" content-type="dwc:institutional_code" xlink:type="simple">NWUX</named-content>, <named-content xmlns:xlink="http://www.w3.org/1999/xlink" content-type="dwc:institutional_code" xlink:type="simple">RMNH</named-content>), Shaanxi, near Ankang, Langoa, <named-content xmlns:xlink="http://www.w3.org/1999/xlink" content-type="dwc:verbatimCoordinates" xlink:type="simple"><named-content content-type="geo-json" specific-use="{&#34;type&#34;:&#34;Point&#34;,&#34;coordinates&#34;:[109.062778,32.283611]}" id="NCID0E2SCK" xlink:type="simple">32°17'1"N, 109°03'46"E</named-content></named-content>, ca. 1100 m alt., 11.vi.2016, JL. Tan, QQ. Tan &amp; C. van Achterberg; 2 ♀ (<named-content xmlns:xlink="http://www.w3.org/1999/xlink" content-type="dwc:institutional_code" xlink:type="simple">NWUX</named-content>, <named-content xmlns:xlink="http://www.w3.org/1999/xlink" content-type="dwc:institutional_code" xlink:type="simple">RMNH</named-content>), Shaanxi, Zhashui, Huanghualing, <named-content xmlns:xlink="http://www.w3.org/1999/xlink" content-type="dwc:verbatimCoordinates" xlink:type="simple"><named-content content-type="geo-json" specific-use="{&#34;type&#34;:&#34;Point&#34;,&#34;coordinates&#34;:[108.850000,33.760000]}" id="NCID0ENTCK" xlink:type="simple">33.76°N, 108.85°E</named-content></named-content>, 23.vii.2015, ca. 1577 m alt., Jiangli Tan; 1 ♀ (<named-content xmlns:xlink="http://www.w3.org/1999/xlink" content-type="dwc:institutional_code" xlink:type="simple">NWUX</named-content>), Shaanxi, Ningqiang, Hanzhong, Huoshizi to Bashan, <named-content xmlns:xlink="http://www.w3.org/1999/xlink" content-type="dwc:verbatimCoordinates" xlink:type="simple"><named-content content-type="geo-json" specific-use="{&#34;type&#34;:&#34;Point&#34;,&#34;coordinates&#34;:[106.300000,32.460000]}" id="NCID0E1TCK" xlink:type="simple">32.46°N, 106.30°E</named-content></named-content>, 23.vii.2017, 1638 m alt., Jiangli Tan; 1 ♀ (<named-content xmlns:xlink="http://www.w3.org/1999/xlink" content-type="dwc:institutional_code" xlink:type="simple">NWUX</named-content>), Shaanxi, Xunyangba, <named-content xmlns:xlink="http://www.w3.org/1999/xlink" content-type="dwc:verbatimCoordinates" xlink:type="simple"><named-content content-type="geo-json" specific-use="{&#34;type&#34;:&#34;Point&#34;,&#34;coordinates&#34;:[108.550000,33.550000]}" id="NCID0EHUCK" xlink:type="simple">33.55°N, 108.55°E</named-content></named-content>, 1.vii.2017, 1481 m alt., Jiangli Tan; 2 ♀ (<named-content xmlns:xlink="http://www.w3.org/1999/xlink" content-type="dwc:institutional_code" xlink:type="simple">NWUX</named-content>, <named-content xmlns:xlink="http://www.w3.org/1999/xlink" content-type="dwc:institutional_code" xlink:type="simple">RMNH</named-content>), Shaanxi, Qiligou, Xunyangba, 507 m alt., 1.vii.2019, <named-content xmlns:xlink="http://www.w3.org/1999/xlink" content-type="dwc:verbatimCoordinates" xlink:type="simple"><named-content content-type="geo-json" specific-use="{&#34;type&#34;:&#34;Point&#34;,&#34;coordinates&#34;:[110.133333,33.516667]}" id="NCID0EZUCK" xlink:type="simple">32°91'N, 109°68'E</named-content></named-content>, hand net, Tan JL; 3 ♀ (<named-content xmlns:xlink="http://www.w3.org/1999/xlink" content-type="dwc:institutional_code" xlink:type="simple">NWUX</named-content>), Shaanxi, Huaishuzhuang Rev. St., Ziwuling NNR, Fuxian, Yanan, sweep net, <named-content xmlns:xlink="http://www.w3.org/1999/xlink" content-type="dwc:verbatimCoordinates" xlink:type="simple"><named-content content-type="geo-json" specific-use="{&#34;type&#34;:&#34;Point&#34;,&#34;coordinates&#34;:[108.740000,35.860000]}" id="NCID0EGVCK" xlink:type="simple">35.86°N, 108.74°E</named-content></named-content>, 2–4.viii.2019, 1127–1271 m alt., Jiangli Tan; 5 ♀ (<named-content xmlns:xlink="http://www.w3.org/1999/xlink" content-type="dwc:institutional_code" xlink:type="simple">NWUX</named-content>, <named-content xmlns:xlink="http://www.w3.org/1999/xlink" content-type="dwc:institutional_code" xlink:type="simple">RMNH</named-content>), Shaanxi, Xialiangzhen, Zhashui, Shangluo, <named-content xmlns:xlink="http://www.w3.org/1999/xlink" content-type="dwc:verbatimCoordinates" xlink:type="simple"><named-content content-type="geo-json" specific-use="{&#34;type&#34;:&#34;Point&#34;,&#34;coordinates&#34;:[109.290000,33.670000]}" id="NCID0EYVCK" xlink:type="simple">33.67°N, 109.29°E</named-content></named-content>, 23/28.viii.2016, 1059 m alt., Ruonan Zhang; 1 ♂ (<named-content xmlns:xlink="http://www.w3.org/1999/xlink" content-type="dwc:institutional_code" xlink:type="simple">NWUX</named-content>), Shaanxi, Yuhua Palace, Yintai, Tongchuan, sweep net, <named-content xmlns:xlink="http://www.w3.org/1999/xlink" content-type="dwc:verbatimCoordinates" xlink:type="simple"><named-content content-type="geo-json" specific-use="{&#34;type&#34;:&#34;Point&#34;,&#34;coordinates&#34;:[108.540000,35.210000]}" id="NCID0EFWCK" xlink:type="simple">35.21°N, 108.54°E</named-content></named-content>, 30.vii.2019, 1385 m alt., Jiangli Tan; 1 ♂ (<named-content xmlns:xlink="http://www.w3.org/1999/xlink" content-type="dwc:institutional_code" xlink:type="simple">NWUX</named-content>), Shaanxi, Shuanglong, Xiangfang, Huangling, Yan’an, <named-content xmlns:xlink="http://www.w3.org/1999/xlink" content-type="dwc:verbatimCoordinates" xlink:type="simple"><named-content content-type="geo-json" specific-use="{&#34;type&#34;:&#34;Point&#34;,&#34;coordinates&#34;:[108.823611,35.591111]}" id="NCID0ESWCK" xlink:type="simple">35°35'28"N, 108°49'25"E</named-content></named-content>, 1.viii.2019, 1102 m alt., Jiangli Tan; 3 ♀ + 2 ♂ (<named-content xmlns:xlink="http://www.w3.org/1999/xlink" content-type="dwc:institutional_code" xlink:type="simple">NWUX</named-content>), Shaanxi, Miaojv, Liulin, Yaozhou, Tongchuan, sweep net, <named-content xmlns:xlink="http://www.w3.org/1999/xlink" content-type="dwc:verbatimCoordinates" xlink:type="simple"><named-content content-type="geo-json" specific-use="{&#34;type&#34;:&#34;Point&#34;,&#34;coordinates&#34;:[108.490000,35.600000]}" id="NCID0E6WCK" xlink:type="simple">35.60°N, 108.49°E</named-content></named-content>, 27.vii.2019, alt. 934 m, Jiangli Tan; 1 ♀ + 1 ♂ (<named-content xmlns:xlink="http://www.w3.org/1999/xlink" content-type="dwc:institutional_code" xlink:type="simple">NWUX</named-content>), Gansu, Lianjiabian, Taibai Heshui, sweep net, <named-content xmlns:xlink="http://www.w3.org/1999/xlink" content-type="dwc:verbatimCoordinates" xlink:type="simple"><named-content content-type="geo-json" specific-use="{&#34;type&#34;:&#34;Point&#34;,&#34;coordinates&#34;:[108.540000,36.060000]}" id="NCID0EMXCK" xlink:type="simple">36.06°N, 108.54°E</named-content></named-content>, 8.viii.2019, alt. 1193 m, Ruonan Zhang.</p><fig id="F35" position="float" orientation="portrait"><object-id xmlns:xlink="http://www.w3.org/1999/xlink" content-type="doi" xlink:type="simple">10.3897/zookeys.1038.64978.figures195-197</object-id><object-id xmlns:xlink="http://www.w3.org/1999/xlink" content-type="arpha" xlink:type="simple">A371CDC0-60CE-5FBE-8A4B-6DDB48A8B421</object-id><label>Figures 195–197.</label><caption><p><italic><tp:taxon-name><tp:taxon-name-part taxon-name-part-type="genus" reg="Gasteruption">Gasteruption</tp:taxon-name-part> <tp:taxon-name-part taxon-name-part-type="species" reg="oshimense">oshimense</tp:taxon-name-part></tp:taxon-name></italic> Watanabe, large female, Shaanxi <bold>195</bold> habitus lateral <bold>196</bold> pronotum ventral <bold>197</bold> head and pronotum lateral.</p></caption><graphic xmlns:xlink="http://www.w3.org/1999/xlink" xlink:href="zookeys-1038-001-g035.jpg" position="float" orientation="portrait" xlink:type="simple" id="oo_544096.jpg"><uri content-type="original_file" xlink:type="simple">https://binary.pensoft.net/fig/544096</uri></graphic></fig></tp:treatment-sec><tp:treatment-sec sec-type="distribution" id="SECID0EPYCK"><title>Distribution.</title><p>China (Gansu, Guizhou, Henan, Hunan, Jilin, Shaanxi), Japan. New for Gansu.</p></tp:treatment-sec><tp:treatment-sec sec-type="notes" id="SECID0EUYCK"><title>Notes.</title><p>One of the most common species in China; large specimens tend to have the head less narrowed, less shiny and more sculptured in dorsal view (Figs <xref ref-type="fig" rid="F36">204</xref> and <xref ref-type="fig" rid="F36">207</xref>). The length of the white or ivory apical part of the ovipositor sheath is highly variable in this species; two females from Shangluo have it up to 3.3× as long as the hind basitarsus. The propleuron of <italic><tp:taxon-name><tp:taxon-name-part taxon-name-part-type="genus" reg="Gasteruption">G.</tp:taxon-name-part> <tp:taxon-name-part taxon-name-part-type="species" reg="oshimense">oshimense</tp:taxon-name-part></tp:taxon-name></italic> is rather robust and 0.8–1.0× as long as mesoscutum in front of tegula.</p><fig id="F36" position="float" orientation="portrait"><object-id xmlns:xlink="http://www.w3.org/1999/xlink" content-type="doi" xlink:type="simple">10.3897/zookeys.1038.64978.figures198-207</object-id><object-id xmlns:xlink="http://www.w3.org/1999/xlink" content-type="arpha" xlink:type="simple">25248A84-D470-5CE3-806C-EE2AF6CD44B7</object-id><label>Figures 198–207.</label><caption><p><italic><tp:taxon-name><tp:taxon-name-part taxon-name-part-type="genus" reg="Gasteruption">Gasteruption</tp:taxon-name-part> <tp:taxon-name-part taxon-name-part-type="species" reg="oshimense">oshimense</tp:taxon-name-part></tp:taxon-name></italic> Watanabe, large female, Shaanxi <bold>198</bold> head lateral <bold>199</bold> mesosoma lateral <bold>200</bold> mesosoma dorsal <bold>201</bold> hind leg <bold>202</bold> apex of ovipositor sheath lateral <bold>203</bold> head anterior <bold>204</bold> head dorsal <bold>205</bold> wings <bold>206</bold> apex of metasoma ventral <bold>207</bold> medio-posterior depression of head latero-dorsal.</p></caption><graphic xmlns:xlink="http://www.w3.org/1999/xlink" xlink:href="zookeys-1038-001-g036.jpg" position="float" orientation="portrait" xlink:type="simple" id="oo_544097.jpg"><uri content-type="original_file" xlink:type="simple">https://binary.pensoft.net/fig/544097</uri></graphic></fig><fig id="F37" position="float" orientation="portrait"><object-id xmlns:xlink="http://www.w3.org/1999/xlink" content-type="doi" xlink:type="simple">10.3897/zookeys.1038.64978.figures208-212</object-id><object-id xmlns:xlink="http://www.w3.org/1999/xlink" content-type="arpha" xlink:type="simple">AE30C771-3DD6-594E-8A6A-AE79B30788F7</object-id><label>Figures 208–212.</label><caption><p><italic><tp:taxon-name><tp:taxon-name-part taxon-name-part-type="genus" reg="Gasteruption">Gasteruption</tp:taxon-name-part> <tp:taxon-name-part taxon-name-part-type="species" reg="oshimense">oshimense</tp:taxon-name-part></tp:taxon-name></italic> Watanabe, male, Shaanxi <bold>208</bold> mesosoma dorsal <bold>209</bold> hind leg <bold>210</bold> head dorsal <bold>211</bold> apex of metasoma lateral <bold>212</bold> basal antennal segments lateral.</p></caption><graphic xmlns:xlink="http://www.w3.org/1999/xlink" xlink:href="zookeys-1038-001-g037.jpg" position="float" orientation="portrait" xlink:type="simple" id="oo_544098.jpg"><uri content-type="original_file" xlink:type="simple">https://binary.pensoft.net/fig/544098</uri></graphic></fig></tp:treatment-sec><ref-list><ref id="B54"><mixed-citation xmlns:xlink="http://www.w3.org/1999/xlink" xlink:type="simple"><person-group><name name-style="western"><surname>Tan</surname><given-names>J-L</given-names></name><name name-style="western"><surname>van Achterberg</surname><given-names>C</given-names></name><name name-style="western"><surname>Tan</surname><given-names>Q-Q</given-names></name><name name-style="western"><surname>Chen</surname><given-names>X-X</given-names></name></person-group> (<year>2016</year>) <article-title>Four new species of <italic><tp:taxon-name><tp:taxon-name-part taxon-name-part-type="genus">Gasteruption</tp:taxon-name-part></tp:taxon-name></italic> Latreille from NW China, with an illustrated key to the species from Palaearctic China (<tp:taxon-name><tp:taxon-name-part taxon-name-part-type="order">Hymenoptera</tp:taxon-name-part></tp:taxon-name>, <tp:taxon-name><tp:taxon-name-part taxon-name-part-type="family">Gasteruptiidae</tp:taxon-name-part></tp:taxon-name>).</article-title><source>ZooKeys</source><volume>612</volume>: <fpage>51</fpage>–<lpage>112</lpage>. <ext-link xlink:type="simple" ext-link-type="doi" xlink:href="10.3897/zookeys.612.9751">https://doi.org/10.3897/zookeys.612.9751</ext-link></mixed-citation></ref></ref-list></tp:taxon-treatment>
