# Supplementary material for: An illustrated key to the species of Gasteruption Latreille (Hymenoptera, Gasteruptiidae) from Palaearctic China, with description of four new species
Source: Zookeys. 2021 May 19;1038:1–103. doi: 10.3897/zookeys.1038.64978 (PMC8154885; doi:10.3897/zookeys.1038.64978)
Supplement: XML Treatment for Gasteruption parvicollarium [file zookeys.1038.64978-treatment18.xml]

<!DOCTYPE tp:taxon-treatment
  PUBLIC "-//TaxonX//DTD Taxonomic Treatment Publishing DTD v0 20100105//EN" "tax-treatment-NSO.dtd">
<tp:taxon-treatment xmlns:tp="http://www.plazi.org/taxpub"><tp:treatment-meta><kwd-group><label>Taxon classification</label><kwd><named-content xmlns:xlink="http://www.w3.org/1999/xlink" content-type="kingdom">Animalia</named-content></kwd><kwd><named-content xmlns:xlink="http://www.w3.org/1999/xlink" content-type="order">Hymenoptera</named-content></kwd><kwd><named-content xmlns:xlink="http://www.w3.org/1999/xlink" content-type="family">Gasteruptiidae</named-content></kwd></kwd-group><mixed-citation publication-type="journal"><person-group><name><surname>Tan</surname><given-names>Jiang-Li</given-names></name><name><surname>van Achterberg</surname><given-names>Cornelis</given-names></name><name><surname>Wu</surname><given-names>Jia-Xuan</given-names></name><name><surname>Wang</surname><given-names>Hang</given-names></name><name><surname>Zhang</surname><given-names>Qi-Jing</given-names></name></person-group><article-title>An illustrated key to the species of <italic><tp:taxon-name><tp:taxon-name-part taxon-name-part-type="genus" reg="Gasteruption">Gasteruption</tp:taxon-name-part></tp:taxon-name></italic> Latreille (<tp:taxon-name><tp:taxon-name-part taxon-name-part-type="order">Hymenoptera</tp:taxon-name-part></tp:taxon-name>, <tp:taxon-name><tp:taxon-name-part taxon-name-part-type="family">Gasteruptiidae</tp:taxon-name-part></tp:taxon-name>) from Palaearctic China, with description of four new species</article-title><source>Zookeys</source><day>19</day><month>5</month><year>2021</year><volume>1038</volume><fpage>1</fpage><lpage>103</lpage><pub-id pub-id-type="doi">10.3897/zookeys.1038.64978</pub-id></mixed-citation></tp:treatment-meta><tp:nomenclature><tp:taxon-name><object-id xmlns:xlink="http://www.w3.org/1999/xlink" content-type="arpha" xlink:type="simple">A5E16A4D-8476-5D0F-B300-FB993D96A526</object-id>
            <tp:taxon-name-part taxon-name-part-type="genus" reg="Gasteruption">Gasteruption</tp:taxon-name-part>
            <tp:taxon-name-part taxon-name-part-type="species" reg="parvicollarium">parvicollarium</tp:taxon-name-part>
          </tp:taxon-name><tp:taxon-authority>Enderlein, 1913</tp:taxon-authority><xref ref-type="fig" rid="F38">Figs 213–214</xref><xref ref-type="fig" rid="F39">, 215–223</xref><xref ref-type="fig" rid="F40">, 224–225</xref><xref ref-type="fig" rid="F41">, 226–231</xref><tp:nomenclature-citation-list><tp:nomenclature-citation><tp:taxon-name>
                <tp:taxon-name-part taxon-name-part-type="genus" reg="Gasteruption">Gasteruption</tp:taxon-name-part> <tp:taxon-name-part taxon-name-part-type="species" reg="parvicollarium">parvicollarium</tp:taxon-name-part></tp:taxon-name><comment>Enderlein, 1913: 323–324; <xref ref-type="bibr" rid="B13">Hedicke 1939</xref>: 27; <xref ref-type="bibr" rid="B46">Pasteels 1958</xref>: 183; <xref ref-type="bibr" rid="B68">Zhao et al. 2012</xref>: 68–72 (p.p.).</comment></tp:nomenclature-citation></tp:nomenclature-citation-list></tp:nomenclature><tp:treatment-sec sec-type="material" id="SECID0EJ5CK"><title>Additonal material.</title><p>2 ♀ (<named-content xmlns:xlink="http://www.w3.org/1999/xlink" content-type="dwc:institutional_code" xlink:type="simple">NWUX</named-content>), NE China: Shaanxi, Xi’an, NWU Taibai campus, small garden, ca. 410 m alt., on flowers of <italic><tp:taxon-name><tp:taxon-name-part taxon-name-part-type="genus" reg="Cayratia">Cayratia</tp:taxon-name-part> <tp:taxon-name-part taxon-name-part-type="species" reg="japonica">japonica</tp:taxon-name-part></tp:taxon-name></italic> (Thunberg), 24.v.2018, JL Tan; 2 ♀, id. but 13.vi.2020; 1 ♀, NWU Chang’an campus, on flowers of <italic><tp:taxon-name><tp:taxon-name-part taxon-name-part-type="genus" reg="Daucus">Daucus</tp:taxon-name-part> <tp:taxon-name-part taxon-name-part-type="species" reg="carota">carota</tp:taxon-name-part></tp:taxon-name></italic> L. 30.vi.2020, JL Tan; 2 ♀ + 1 ♂ (<named-content xmlns:xlink="http://www.w3.org/1999/xlink" content-type="dwc:institutional_code" xlink:type="simple">RMNH</named-content>), id., 27–30.vi.2017, C. v. Achterberg; 1 ♂ (<named-content xmlns:xlink="http://www.w3.org/1999/xlink" content-type="dwc:institutional_code" xlink:type="simple">NWUX</named-content>), id., 7.vi.2018; 1 ♂ (<named-content xmlns:xlink="http://www.w3.org/1999/xlink" content-type="dwc:institutional_code" xlink:type="simple">NWUX</named-content>), id., but 12.vi.2018, QQ Tan, RN Zhang; 1 ♀ + 1 ♂ (<named-content xmlns:xlink="http://www.w3.org/1999/xlink" content-type="dwc:institutional_code" xlink:type="simple">NWUX</named-content>), NE China: Shaanxi, Lantian Ape Man Site, <named-content xmlns:xlink="http://www.w3.org/1999/xlink" content-type="dwc:verbatimCoordinates" xlink:type="simple"><named-content content-type="geo-json" specific-use="{&#34;type&#34;:&#34;Point&#34;,&#34;coordinates&#34;:[110.300000,34.100000]}" id="NCID0EBADK" xlink:type="simple">34.10°N, 110.30°E</named-content></named-content>, 8.vii.2017, 775 m alt., Qingqing Tan; 2 ♀ (<named-content xmlns:xlink="http://www.w3.org/1999/xlink" content-type="dwc:institutional_code" xlink:type="simple">NWUX</named-content>), NW China: Shaanxi, Xi’an, Bailuyuan, Baqiao, <named-content xmlns:xlink="http://www.w3.org/1999/xlink" content-type="dwc:verbatimCoordinates" xlink:type="simple"><named-content content-type="geo-json" specific-use="{&#34;type&#34;:&#34;Point&#34;,&#34;coordinates&#34;:[109.120000,34.200000]}" id="NCID0EOADK" xlink:type="simple">34.20°N, 109.12°E</named-content></named-content>, 14.vii.2018, 687 m alt., Ruonan Zhang; 3 ♀ + 1 ♂ (<named-content xmlns:xlink="http://www.w3.org/1999/xlink" content-type="dwc:institutional_code" xlink:type="simple">NWUX</named-content>, <named-content xmlns:xlink="http://www.w3.org/1999/xlink" content-type="dwc:institutional_code" xlink:type="simple">RMNH</named-content>), S China: Fujian, Tianbaoyan, Yong-an, <named-content xmlns:xlink="http://www.w3.org/1999/xlink" content-type="dwc:verbatimCoordinates" xlink:type="simple"><named-content content-type="geo-json" specific-use="{&#34;type&#34;:&#34;Point&#34;,&#34;coordinates&#34;:[117.468056,25.895000]}" id="NCID0EABDK" xlink:type="simple">25°53'42"N, 117°28'05"E</named-content></named-content>, 22.v.–12.vi.2018/5–9.vi.2018/26.vi.2018/x–xii.2018, Mal. trap, 530 m alt., Lingfei Peng; 2 ♀ (<named-content xmlns:xlink="http://www.w3.org/1999/xlink" content-type="dwc:institutional_code" xlink:type="simple">NWUX</named-content>), “S China: Fujian, Huboljiao, Nanping, <named-content xmlns:xlink="http://www.w3.org/1999/xlink" content-type="dwc:verbatimCoordinates" xlink:type="simple"><named-content content-type="geo-json" specific-use="{&#34;type&#34;:&#34;Point&#34;,&#34;coordinates&#34;:[117.214444,24.906667]}" id="NCID0ENBDK" xlink:type="simple">24°54'24"N, 117°12'52"E</named-content></named-content>, 27.v.2018, Mal. trap, 300 m alt., Lingfei Peng, <named-content xmlns:xlink="http://www.w3.org/1999/xlink" content-type="dwc:institutional_code" xlink:type="simple">NWUX</named-content>”.</p><fig id="F38" position="float" orientation="portrait"><object-id xmlns:xlink="http://www.w3.org/1999/xlink" content-type="doi" xlink:type="simple">10.3897/zookeys.1038.64978.figures213-214</object-id><object-id xmlns:xlink="http://www.w3.org/1999/xlink" content-type="arpha" xlink:type="simple">C75364D7-174A-592F-854C-625BD06193E3</object-id><label>Figures 213–214.</label><caption><p><italic><tp:taxon-name><tp:taxon-name-part taxon-name-part-type="genus" reg="Gasteruption">Gasteruption</tp:taxon-name-part> <tp:taxon-name-part taxon-name-part-type="species" reg="parvicollarium">parvicollarium</tp:taxon-name-part></tp:taxon-name></italic> Enderlein, ♀, Shaanxi <bold>213</bold> habitus lateral <bold>214</bold> apex of ovipositor lateral.</p></caption><graphic xmlns:xlink="http://www.w3.org/1999/xlink" xlink:href="zookeys-1038-001-g038.jpg" position="float" orientation="portrait" xlink:type="simple" id="oo_544099.jpg"><uri content-type="original_file" xlink:type="simple">https://binary.pensoft.net/fig/544099</uri></graphic></fig></tp:treatment-sec><tp:treatment-sec sec-type="notes" id="SECID0ETCDK"><title>Notes.</title><p>The proper recognition of a species depends a lot on the size and quality of the type series and <italic><tp:taxon-name><tp:taxon-name-part taxon-name-part-type="genus" reg="Gasteruption">Gasteruption</tp:taxon-name-part></tp:taxon-name></italic> species are no exception. It becomes very complicated if the holotype (and only available type specimen) is a deformed male from Taiwan as in the case of <italic><tp:taxon-name><tp:taxon-name-part taxon-name-part-type="genus" reg="Gasteruption">G.</tp:taxon-name-part> <tp:taxon-name-part taxon-name-part-type="species" reg="parvicollarium">parvicollarium</tp:taxon-name-part></tp:taxon-name></italic> Enderlein. The illustrated associated female by <xref ref-type="bibr" rid="B68">Zhao et al. (2012)</xref> is very similar, but has a relatively short head compared to the holotype (which should be the other way around), the mandibles are yellowish (dark brown in the holotype) and the vertex in lateral view is less curved than in the holotype. Sometimes the solution is nearby; in the little garden of the old NWU Taibai campus (about 200 m away from the old city wall in the centre of a very large city), both sexes of a very similar <italic><tp:taxon-name><tp:taxon-name-part taxon-name-part-type="genus" reg="Gasteruption">Gasteruption</tp:taxon-name-part></tp:taxon-name></italic> species were collected on bush-killer, <italic><tp:taxon-name><tp:taxon-name-part taxon-name-part-type="genus" reg="Cayratia">Cayratia</tp:taxon-name-part> <tp:taxon-name-part taxon-name-part-type="species" reg="japonica">japonica</tp:taxon-name-part></tp:taxon-name></italic> (Thunb.) Gagnep. (<tp:taxon-name><tp:taxon-name-part taxon-name-part-type="family">Vitaceae</tp:taxon-name-part></tp:taxon-name>) in 2018. The flowers have easy reachable nectar and are visited by many <tp:taxon-name><tp:taxon-name-part taxon-name-part-type="order">Hymenoptera</tp:taxon-name-part></tp:taxon-name>, including small <italic><tp:taxon-name><tp:taxon-name-part taxon-name-part-type="genus" reg="Hylaeus">Hylaeus</tp:taxon-name-part></tp:taxon-name></italic> bees, which may serve as hosts of <italic><tp:taxon-name><tp:taxon-name-part taxon-name-part-type="genus" reg="Gasteruption">G.</tp:taxon-name-part> <tp:taxon-name-part taxon-name-part-type="species" reg="parvicollarium">parvicollarium</tp:taxon-name-part></tp:taxon-name></italic>. The female is more similar to the male holotype than the illustrated female by <xref ref-type="bibr" rid="B68">Zhao et al. (2012)</xref> and is obviously the real female of <italic><tp:taxon-name><tp:taxon-name-part taxon-name-part-type="genus" reg="Gasteruption">G.</tp:taxon-name-part> <tp:taxon-name-part taxon-name-part-type="species" reg="parvicollarium">parvicollarium</tp:taxon-name-part></tp:taxon-name></italic>. Both sexes are illustrated in this paper; the related species with less bulging vertex is described as a new species (<italic><tp:taxon-name><tp:taxon-name-part taxon-name-part-type="genus" reg="Gasteruption">G.</tp:taxon-name-part> <tp:taxon-name-part taxon-name-part-type="species" reg="granulatum">granulatum</tp:taxon-name-part></tp:taxon-name></italic> sp. nov.). The E. Palaearctic <italic><tp:taxon-name><tp:taxon-name-part taxon-name-part-type="genus" reg="Gasteruption">G.</tp:taxon-name-part> <tp:taxon-name-part taxon-name-part-type="species" reg="parvicollarium">parvicollarium</tp:taxon-name-part></tp:taxon-name></italic> shares with the W. Palaearctic <italic><tp:taxon-name><tp:taxon-name-part taxon-name-part-type="genus" reg="Gasteruption">G.</tp:taxon-name-part> <tp:taxon-name-part taxon-name-part-type="species" reg="variolosum">variolosum</tp:taxon-name-part></tp:taxon-name></italic> (Abeille de Perrin, 1879) the bulging vertex, the ovipositor sheath about 1.5× as long as the hind tibia and the elongate head. It differs by the finely coriaceous mesoscutum (reticulate-punctate in <italic><tp:taxon-name><tp:taxon-name-part taxon-name-part-type="genus" reg="Gasteruption">G.</tp:taxon-name-part> <tp:taxon-name-part taxon-name-part-type="species" reg="variolosum">variolosum</tp:taxon-name-part></tp:taxon-name></italic>), the medium-sized dorsal teeth at the ovipositor apex (minute dorsal teeth), the narrower face (wider) and the coriaceous pronotal side (mainly rugulose).</p><fig id="F39" position="float" orientation="portrait"><object-id xmlns:xlink="http://www.w3.org/1999/xlink" content-type="doi" xlink:type="simple">10.3897/zookeys.1038.64978.figures215-223</object-id><object-id xmlns:xlink="http://www.w3.org/1999/xlink" content-type="arpha" xlink:type="simple">8E6258CB-527B-5DEF-8ABA-E15F2078C78D</object-id><label>Figures 215–223.</label><caption><p><italic><tp:taxon-name><tp:taxon-name-part taxon-name-part-type="genus" reg="Gasteruption">Gasteruption</tp:taxon-name-part> <tp:taxon-name-part taxon-name-part-type="species" reg="parvicollarium">parvicollarium</tp:taxon-name-part></tp:taxon-name></italic> Enderlein, ♀, Shaanxi <bold>215</bold> head lateral <bold>216</bold> mesosoma lateral <bold>217</bold> mesosoma dorsal <bold>218</bold> hind leg <bold>219</bold> ovipositor and ovipositor sheath <bold>220</bold> head anterior <bold>221</bold> head dorsal <bold>222</bold> wings <bold>223</bold> apex of metasoma ventral.</p></caption><graphic xmlns:xlink="http://www.w3.org/1999/xlink" xlink:href="zookeys-1038-001-g039.jpg" position="float" orientation="portrait" xlink:type="simple" id="oo_544100.jpg"><uri content-type="original_file" xlink:type="simple">https://binary.pensoft.net/fig/544100</uri></graphic></fig><fig id="F40" position="float" orientation="portrait"><object-id xmlns:xlink="http://www.w3.org/1999/xlink" content-type="doi" xlink:type="simple">10.3897/zookeys.1038.64978.figures224-225</object-id><object-id xmlns:xlink="http://www.w3.org/1999/xlink" content-type="arpha" xlink:type="simple">CE322599-15C1-594B-B17F-7C2C0DF41B16</object-id><label>Figures 224–225.</label><caption><p><italic><tp:taxon-name><tp:taxon-name-part taxon-name-part-type="genus" reg="Gasteruption">Gasteruption</tp:taxon-name-part> <tp:taxon-name-part taxon-name-part-type="species" reg="parvicollarium">parvicollarium</tp:taxon-name-part></tp:taxon-name></italic> Enderlein, ♂, Shaanxi <bold>224</bold> habitus lateral <bold>225</bold> apex of metasoma lateral.</p></caption><graphic xmlns:xlink="http://www.w3.org/1999/xlink" xlink:href="zookeys-1038-001-g040.jpg" position="float" orientation="portrait" xlink:type="simple" id="oo_544101.jpg"><uri content-type="original_file" xlink:type="simple">https://binary.pensoft.net/fig/544101</uri></graphic></fig></tp:treatment-sec><tp:treatment-sec sec-type="distribution" id="SECID0E5IDK"><title>Distribution.</title><p>China (Fujian, Shaanxi, Taiwan). Other reports need reconfirmation. New for Fujian and Shaanxi.</p><fig id="F41" position="float" orientation="portrait"><object-id xmlns:xlink="http://www.w3.org/1999/xlink" content-type="doi" xlink:type="simple">10.3897/zookeys.1038.64978.figures226-231</object-id><object-id xmlns:xlink="http://www.w3.org/1999/xlink" content-type="arpha" xlink:type="simple">9D40794E-930D-5E3C-B6C7-FEC17FB3CC49</object-id><label>Figures 226–231.</label><caption><p><italic><tp:taxon-name><tp:taxon-name-part taxon-name-part-type="genus" reg="Gasteruption">Gasteruption</tp:taxon-name-part> <tp:taxon-name-part taxon-name-part-type="species" reg="parvicollarium">parvicollarium</tp:taxon-name-part></tp:taxon-name></italic> Enderlein, ♂, Shaanxi <bold>226</bold> head lateral <bold>227</bold> mesosoma dorsal <bold>228</bold> hind leg lateral <bold>229</bold> basal antennal segments lateral <bold>230</bold> head anterior <bold>231</bold> head dorsal.</p></caption><graphic xmlns:xlink="http://www.w3.org/1999/xlink" xlink:href="zookeys-1038-001-g041.jpg" position="float" orientation="portrait" xlink:type="simple" id="oo_544102.jpg"><uri content-type="original_file" xlink:type="simple">https://binary.pensoft.net/fig/544102</uri></graphic></fig></tp:treatment-sec><ref-list><ref id="B13"><mixed-citation xmlns:xlink="http://www.w3.org/1999/xlink" xlink:type="simple"><person-group><name name-style="western"><surname>Hedicke</surname><given-names>H</given-names></name></person-group> (<year>1939</year>) Hymenopterorum Catalogus 11, <tp:taxon-name><tp:taxon-name-part taxon-name-part-type="family">Gasteruptiidae</tp:taxon-name-part></tp:taxon-name>. s’Gravenhage, 54 pp.</mixed-citation></ref><ref id="B46"><mixed-citation xmlns:xlink="http://www.w3.org/1999/xlink" xlink:type="simple"><person-group><name name-style="western"><surname>Pasteels</surname><given-names>JJ</given-names></name></person-group> (<year>1958</year>) <article-title>Révision du genre <italic><tp:taxon-name><tp:taxon-name-part taxon-name-part-type="genus">Gasteruption</tp:taxon-name-part></tp:taxon-name></italic> (<tp:taxon-name><tp:taxon-name-part taxon-name-part-type="order">Hymenoptera</tp:taxon-name-part></tp:taxon-name>, <tp:taxon-name><tp:taxon-name-part taxon-name-part-type="superfamily">Evanioidea</tp:taxon-name-part></tp:taxon-name>, <tp:taxon-name><tp:taxon-name-part taxon-name-part-type="subfamily">Gasteruptionidae</tp:taxon-name-part></tp:taxon-name>). V. Espèces indomalaises.</article-title><source>Bulletin et Annales de la Société Royale Entomologique de Belgique</source><volume>94</volume>: <fpage>169</fpage>–<lpage>213</lpage>.</mixed-citation></ref><ref id="B68"><mixed-citation xmlns:xlink="http://www.w3.org/1999/xlink" xlink:type="simple"><person-group><name name-style="western"><surname>Zhao</surname><given-names>K-X</given-names></name><name name-style="western"><surname>van Achterberg</surname><given-names>C</given-names></name><name name-style="western"><surname>Xu</surname><given-names>Z-F</given-names></name></person-group> (<year>2012</year>) <article-title>A revision of the Chinese <tp:taxon-name><tp:taxon-name-part taxon-name-part-type="family">Gasteruptiidae</tp:taxon-name-part></tp:taxon-name> (<tp:taxon-name><tp:taxon-name-part taxon-name-part-type="order">Hymenoptera</tp:taxon-name-part></tp:taxon-name>, <tp:taxon-name><tp:taxon-name-part taxon-name-part-type="superfamily">Evanioidea</tp:taxon-name-part></tp:taxon-name>).</article-title><source>ZooKeys</source><volume>237</volume>: <fpage>1</fpage>–<lpage>123</lpage>. <ext-link xlink:type="simple" ext-link-type="doi" xlink:href="10.3897/zookeys.237.3956">https://doi.org/10.3897/zookeys.237.3956</ext-link></mixed-citation></ref></ref-list></tp:taxon-treatment>
