# Supplementary material for: An illustrated key to the species of Gasteruption Latreille (Hymenoptera, Gasteruptiidae) from Palaearctic China, with description of four new species
Source: Zookeys. 2021 May 19;1038:1–103. doi: 10.3897/zookeys.1038.64978 (PMC8154885; doi:10.3897/zookeys.1038.64978)
Supplement: XML Treatment for Gasteruption pedion [file zookeys.1038.64978-treatment19.xml]

<!DOCTYPE tp:taxon-treatment
  PUBLIC "-//TaxonX//DTD Taxonomic Treatment Publishing DTD v0 20100105//EN" "tax-treatment-NSO.dtd">
<tp:taxon-treatment xmlns:tp="http://www.plazi.org/taxpub"><tp:treatment-meta><kwd-group><label>Taxon classification</label><kwd><named-content xmlns:xlink="http://www.w3.org/1999/xlink" content-type="kingdom">Animalia</named-content></kwd><kwd><named-content xmlns:xlink="http://www.w3.org/1999/xlink" content-type="order">Hymenoptera</named-content></kwd><kwd><named-content xmlns:xlink="http://www.w3.org/1999/xlink" content-type="family">Gasteruptiidae</named-content></kwd></kwd-group><mixed-citation publication-type="journal"><person-group><name><surname>Tan</surname><given-names>Jiang-Li</given-names></name><name><surname>van Achterberg</surname><given-names>Cornelis</given-names></name><name><surname>Wu</surname><given-names>Jia-Xuan</given-names></name><name><surname>Wang</surname><given-names>Hang</given-names></name><name><surname>Zhang</surname><given-names>Qi-Jing</given-names></name></person-group><article-title>An illustrated key to the species of <italic><tp:taxon-name><tp:taxon-name-part taxon-name-part-type="genus" reg="Gasteruption">Gasteruption</tp:taxon-name-part></tp:taxon-name></italic> Latreille (<tp:taxon-name><tp:taxon-name-part taxon-name-part-type="order">Hymenoptera</tp:taxon-name-part></tp:taxon-name>, <tp:taxon-name><tp:taxon-name-part taxon-name-part-type="family">Gasteruptiidae</tp:taxon-name-part></tp:taxon-name>) from Palaearctic China, with description of four new species</article-title><source>Zookeys</source><day>19</day><month>5</month><year>2021</year><volume>1038</volume><fpage>1</fpage><lpage>103</lpage><pub-id pub-id-type="doi">10.3897/zookeys.1038.64978</pub-id></mixed-citation></tp:treatment-meta><tp:nomenclature><tp:taxon-name><object-id xmlns:xlink="http://www.w3.org/1999/xlink" content-type="arpha" xlink:type="simple">7C21076F-8285-5D96-98B2-4D5298FEE1B3</object-id>
            <tp:taxon-name-part taxon-name-part-type="genus" reg="Gasteruption">Gasteruption</tp:taxon-name-part>
            <tp:taxon-name-part taxon-name-part-type="species" reg="pedion">pedion</tp:taxon-name-part>
            <object-id xmlns:xlink="http://www.w3.org/1999/xlink" content-type="zoobank" xlink:type="simple">http://zoobank.org/6D3061AF-E566-4103-9572-D679AF27194F</object-id>
            
          </tp:taxon-name><tp:taxon-authority>Tan &amp; van Achterberg</tp:taxon-authority><tp:taxon-status xmlns:xlink="http://www.w3.org/1999/xlink" xlink:type="simple">sp. nov.</tp:taxon-status><xref ref-type="fig" rid="F42">Figs 232–234</xref><xref ref-type="fig" rid="F43">, 235–245</xref><xref ref-type="fig" rid="F44">, 246–252</xref></tp:nomenclature><tp:treatment-sec sec-type="type material" id="SECID0E6LDK"><title>Type material.</title><p><bold><italic>Holotype</italic>,</bold> ♀ (<named-content xmlns:xlink="http://www.w3.org/1999/xlink" content-type="dwc:institutional_code" xlink:type="simple">NWUX</named-content>), “NW China: Shaanxi, Foping, Panda Valley, 1411 m alt., black Mal[aise] trap, <named-content xmlns:xlink="http://www.w3.org/1999/xlink" content-type="dwc:verbatimCoordinates" xlink:type="simple"><named-content content-type="geo-json" specific-use="{&#34;type&#34;:&#34;Point&#34;,&#34;coordinates&#34;:[107.970000,33.670000]}" id="NCID0ESMDK" xlink:type="simple">33.67°N, 107.97°E</named-content></named-content>, 1.vii.–18.viii.2016, Jiangli Tan, <named-content xmlns:xlink="http://www.w3.org/1999/xlink" content-type="dwc:institutional_code" xlink:type="simple">NWUX</named-content>”. <bold><italic>Paratypes</italic></bold>: 1 ♀ + 1 ♂ (<named-content xmlns:xlink="http://www.w3.org/1999/xlink" content-type="dwc:institutional_code" xlink:type="simple">NWUX</named-content>, <named-content xmlns:xlink="http://www.w3.org/1999/xlink" content-type="dwc:institutional_code" xlink:type="simple">RMNH</named-content>), “NW China: Shaanxi, Liangfengya, Foping, <named-content xmlns:xlink="http://www.w3.org/1999/xlink" content-type="dwc:verbatimCoordinates" xlink:type="simple"><named-content content-type="geo-json" specific-use="{&#34;type&#34;:&#34;Point&#34;,&#34;coordinates&#34;:[107.900000,33.090000]}" id="NCID0EMNDK" xlink:type="simple">33.09°N, 107.90°E</named-content></named-content>, 28.iv.–9.vi.2019, 1729 m alt., w[hite]/[y]ellow Mal[aise] trap, Qingqing Tan, <named-content xmlns:xlink="http://www.w3.org/1999/xlink" content-type="dwc:institutional_code" xlink:type="simple">NWUX</named-content>”; 2 ♀ + 1 ♂ (<named-content xmlns:xlink="http://www.w3.org/1999/xlink" content-type="dwc:institutional_code" xlink:type="simple">NWUX</named-content>, <named-content xmlns:xlink="http://www.w3.org/1999/xlink" content-type="dwc:institutional_code" xlink:type="simple">RMNH</named-content>), id., but 9.vi-22.viii.2019; 1 ♀ (<named-content xmlns:xlink="http://www.w3.org/1999/xlink" content-type="dwc:institutional_code" xlink:type="simple">SCAU</named-content>), “[S China:] Yunnan, Xianggelila, Gaoshan Botanical Garden, <named-content xmlns:xlink="http://www.w3.org/1999/xlink" content-type="dwc:verbatimCoordinates" xlink:type="simple"><named-content content-type="geo-json" specific-use="{&#34;type&#34;:&#34;Point&#34;,&#34;coordinates&#34;:[99.639444,27.896389]}" id="NCID0EIODK" xlink:type="simple">27°53'47"N, 99°38'22"E</named-content></named-content>, M[alaise]T[rap], 3–27.viii.2017, Jie Zeng”; 1 ♂ (<named-content xmlns:xlink="http://www.w3.org/1999/xlink" content-type="dwc:institutional_code" xlink:type="simple">SCAU</named-content>), “[N China:] Jiangsu, Nanjing, Xianlin, Mt. Duo, <named-content xmlns:xlink="http://www.w3.org/1999/xlink" content-type="dwc:verbatimCoordinates" xlink:type="simple"><named-content content-type="geo-json" specific-use="{&#34;type&#34;:&#34;Point&#34;,&#34;coordinates&#34;:[118.911944,32.114167]}" id="NCID0EVODK" xlink:type="simple">32°6'51"N, 118°54'43"E</named-content></named-content>, 9–15.iv.2012, M[alaise]T[rap], Jie Zhao”.</p><fig id="F42" position="float" orientation="portrait"><object-id xmlns:xlink="http://www.w3.org/1999/xlink" content-type="doi" xlink:type="simple">10.3897/zookeys.1038.64978.figures232-234</object-id><object-id xmlns:xlink="http://www.w3.org/1999/xlink" content-type="arpha" xlink:type="simple">2670BCAF-1E23-521E-BF7B-7B29E832FF64</object-id><label>Figures 232–234.</label><caption><p><italic><tp:taxon-name><tp:taxon-name-part taxon-name-part-type="genus" reg="Gasteruption">Gasteruption</tp:taxon-name-part> <tp:taxon-name-part taxon-name-part-type="species" reg="pedion">pedion</tp:taxon-name-part></tp:taxon-name></italic> Tan &amp; van Achterberg, sp. nov., female, holotype <bold>232</bold> habitus lateral <bold>233</bold> apex of ovipositor lateral <bold>234</bold> propleuron ventral.</p></caption><graphic xmlns:xlink="http://www.w3.org/1999/xlink" xlink:href="zookeys-1038-001-g042.jpg" position="float" orientation="portrait" xlink:type="simple" id="oo_544103.jpg"><uri content-type="original_file" xlink:type="simple">https://binary.pensoft.net/fig/544103</uri></graphic></fig></tp:treatment-sec><tp:treatment-sec sec-type="diagnosis" id="SECID0EYPDK"><title>Diagnosis.</title><p>Head gradually narrowed in dorsal view and with satin sheen (Fig. <xref ref-type="fig" rid="F43">241</xref>); vertex in lateral view more or less above level of ocelli and evenly convex in front of occipital carina; mandibular condylus near lower level of eyes; occipital carina non-lamelliform medio-dorsally; fourth antennal segment of ♀ 1.5–1.6× as long as third segment; third antennal segment of ♂ 1.4–1.5× as long as second segment; clypeus with obsolescent depression; propleuron 0.8–0.9× as long as mesoscutum in front of tegula; pronotal side entirely finely coriaceous ventrally; mesoscutum very finely coriaceous between sparse punctulation; notauli only crenulate posteriorly and distinctly impressed and anteriorly wider and moderately crenulate; hind femur and tibia slender; ovipositor sheath 0.9–1.1× as long as body; apical white part of ovipositor sheath 2.1–2.6× as long as hind basitarsus; apical sternite of ♂ entirely dark brown and paramere densely whitish setose, with its apex ivory or pale yellowish (Fig. <xref ref-type="fig" rid="F44">247</xref>).</p><fig id="F43" position="float" orientation="portrait"><object-id xmlns:xlink="http://www.w3.org/1999/xlink" content-type="doi" xlink:type="simple">10.3897/zookeys.1038.64978.figures235-245</object-id><object-id xmlns:xlink="http://www.w3.org/1999/xlink" content-type="arpha" xlink:type="simple">91301916-3578-59CF-B4ED-AC042AECC4A1</object-id><label>Figures 235–245.</label><caption><p><italic><tp:taxon-name><tp:taxon-name-part taxon-name-part-type="genus" reg="Gasteruption">Gasteruption</tp:taxon-name-part> <tp:taxon-name-part taxon-name-part-type="species" reg="pedion">pedion</tp:taxon-name-part></tp:taxon-name></italic> Tan &amp; van Achterberg, sp. nov., female, holotype <bold>235</bold> head lateral <bold>236</bold> mesosoma lateral <bold>237</bold> mesosoma dorsal <bold>238</bold> fore wing <bold>239</bold> hind leg <bold>240</bold> head anterior <bold>241</bold> head dorsal <bold>242</bold> apex of metasoma ventral <bold>243</bold> apex of ovipositor sheath <bold>244</bold> base of antenna <bold>245</bold> apex of antenna.</p></caption><graphic xmlns:xlink="http://www.w3.org/1999/xlink" xlink:href="zookeys-1038-001-g043.jpg" position="float" orientation="portrait" xlink:type="simple" id="oo_544104.jpg"><uri content-type="original_file" xlink:type="simple">https://binary.pensoft.net/fig/544104</uri></graphic></fig><p>Easily confused with <italic><tp:taxon-name><tp:taxon-name-part taxon-name-part-type="genus" reg="Gasteruption">G.</tp:taxon-name-part> <tp:taxon-name-part taxon-name-part-type="species" reg="sinepunctatum">sinepunctatum</tp:taxon-name-part></tp:taxon-name></italic> Zhao, van Achterberg &amp; Xu, 2012, but the new species has the mesoscutal lobes flattened and very finely coriaceous without transverse elements (mesoscutal lobes bumpy and sculpture with very fine transverse elements in <italic><tp:taxon-name><tp:taxon-name-part taxon-name-part-type="genus" reg="Gasteruption">G.</tp:taxon-name-part> <tp:taxon-name-part taxon-name-part-type="species" reg="sinepunctatum">sinepunctatum</tp:taxon-name-part></tp:taxon-name></italic>), the vertex rather matt and densely finely sculptured with very fine transverse rugulae (rather sparsely to densely punctulate and rather shiny), the mandible black (largely brownish-yellow), the metasoma of ♀ black ventrally (largely yellowish-brown) and the fore coxa black (dark brown).</p></tp:treatment-sec><tp:treatment-sec sec-type="description" id="SECID0EMSDK"><title>Description.</title><p>Holotype, female, length of body 15.0 mm, of fore wing 7.8 mm.</p><p><bold><italic>Head</italic>.</bold> Vertex and frons with rather matt, very finely and densely coriaceous, on vertex mixed with very fine transverse elements; vertex moderately convex in lateral view (Fig. <xref ref-type="fig" rid="F43">235</xref>) and without a depression medio-posteriorly; head gradually contracted behind eyes in dorsal view and temples curved (Fig. <xref ref-type="fig" rid="F43">241</xref>); temple 0.6× as long as eye in dorsal view; fourth antennal segment 1.5× as long as third segment and as long as second and third segments combined, fifth antennal segment 1.4× as long as third segment, third antennal segment twice as long as second segment (Fig. <xref ref-type="fig" rid="F43">244</xref>); occipital carina narrow and non-lamelliform medio-dorsally (Fig. <xref ref-type="fig" rid="F43">235</xref>); OOL slightly longer than POL and 1.7× as long as diameter of posterior ocellus; face wide, 3.8× as broad as high (Fig. <xref ref-type="fig" rid="F43">240</xref>); combined height of eye and malar space 1.6× minimum width of face; malar space slightly protruding below lower level of eyes (Fig. <xref ref-type="fig" rid="F43">240</xref>), its minimum width 0.2× basal width of mandible and area behind incision nearly triangular (Fig. <xref ref-type="fig" rid="F43">235</xref>); clypeus only medio-ventrally shallowly depressed and latero-ventral corners rather protruding (Fig. <xref ref-type="fig" rid="F43">240</xref>); eye with numerous short setae.</p><p><bold><italic>Mesosoma</italic>.</bold> Length of mesosoma twice its height; propleuron rather robust and 0.9× as long as mesoscutum in front of tegula, in ventral view rather robust and less narrowed than in <italic><tp:taxon-name><tp:taxon-name-part taxon-name-part-type="genus" reg="Gasteruption">G.</tp:taxon-name-part> <tp:taxon-name-part taxon-name-part-type="species" reg="sinepunctatum">sinepunctatum</tp:taxon-name-part></tp:taxon-name></italic>; pronotal side entirely granulate-coriaceous, except for wide crenulated grooves and sparsely setose, with obtuse and rather large lobe-shaped tooth antero-ventrally (Figs <xref ref-type="fig" rid="F43">236</xref> and <xref ref-type="fig" rid="F43">237</xref>); antesternal carina narrow and hardly lamelliform; mesosternal sulcus wide and deep, slightly widened posteriorly and coarsely crenulate; mesoscutum and scutellum rather matt, very densely and very finely granulate-coriaceous and with some fine superficial punctures (Fig. <xref ref-type="fig" rid="F43">237</xref>); propodeum reticulate-rugose and without median smooth band or carina. <bold><italic>Wings</italic>.</bold> First discal cell wide, parallel-sided and with outer posterior corner rounded and with vein 3-CU1 near its apical third (Fig. <xref ref-type="fig" rid="F43">238</xref>). <bold><italic>Legs</italic>.</bold> Hind coxa finely granulate-coriaceous, dorsally with superficial transverse rugulae; length of hind femur, tibia and basitarsus 4.4, 5.5 and 6.5× their width, respectively; hind tibia slightly inflated (Fig. <xref ref-type="fig" rid="F43">239</xref>); middle tarsus 1.2× as long as middle tibia; middle femur subparallel-sided and more slender than fore femur.</p><p><bold><italic>Metasoma</italic>.</bold> Ovipositor sheath 13.6 mm, 0.9× as long as body, 1.3× as long as metasoma and 4.3× as long as hind tibia; ovipositor sheath with dense cover of very fine adpressed setae, its white apical part (becoming ivory more basally) 2.6× as long as hind basitarsus; apical half of hypopygium emarginate medio-posteriorly.</p><p><bold><italic>Colour</italic>.</bold> Black (including mandible); subapically antenna somewhat brownish ventrally; tegula, legs (but coxae black, hind tibia with large ivory ventro-basal patch, ivory basal patch of fore and middle tibia and middle basitarsus (except apex)), veins and pterostigma dark brown; wing membrane slightly brownish; apex of ovipositor white (Fig. <xref ref-type="fig" rid="F43">243</xref>).</p><p><bold>Male.</bold> Very similar to female (including fine sculpture of mesoscutum, but usually somewhat coarser (Fig. <xref ref-type="fig" rid="F44">249</xref>) and with very fine aciculae, especially of small males), but head shorter in dorsal view; third antennal segment 1.4–1.5× as long as second segment; fourth antennal segment 1.8–2.3× as long as third segment and 1.1–1.4× as long as second and third segments combined, fifth antennal segment 1.9–2.3× as long as third segment (Fig. <xref ref-type="fig" rid="F44">251</xref>); apical sternite entirely dark brown; paramere densely whitish setose and its apex ivory or pale yellowish (Fig. <xref ref-type="fig" rid="F44">247</xref>).</p><fig id="F44" position="float" orientation="portrait"><object-id xmlns:xlink="http://www.w3.org/1999/xlink" content-type="doi" xlink:type="simple">10.3897/zookeys.1038.64978.figures246-252</object-id><object-id xmlns:xlink="http://www.w3.org/1999/xlink" content-type="arpha" xlink:type="simple">FEE9D52D-F93A-5938-970A-E93FE7A7EA42</object-id><label>Figures 246–252.</label><caption><p><italic><tp:taxon-name><tp:taxon-name-part taxon-name-part-type="genus" reg="Gasteruption">Gasteruption</tp:taxon-name-part> <tp:taxon-name-part taxon-name-part-type="species" reg="pedion">pedion</tp:taxon-name-part></tp:taxon-name></italic> Tan &amp; van Achterberg, sp. nov., male, paratype <bold>246</bold> habitus lateral <bold>247</bold> apex of metasoma lateral <bold>248</bold> head lateral <bold>249</bold> mesosoma dorsal <bold>250</bold> head dorsal <bold>251</bold> base of antenna <bold>252</bold> hind leg.</p></caption><graphic xmlns:xlink="http://www.w3.org/1999/xlink" xlink:href="zookeys-1038-001-g044.jpg" position="float" orientation="portrait" xlink:type="simple" id="oo_544105.jpg"><uri content-type="original_file" xlink:type="simple">https://binary.pensoft.net/fig/544105</uri></graphic></fig></tp:treatment-sec><tp:treatment-sec sec-type="variation" id="SECID0EOXDK"><title>Variations.</title><p>Body length of ♀ 12.3–15.7 mm, of ♂ 12.2–14.7 mm; fourth antennal segment of ♀ 1.5–1.6× as long as third segment; ovipositor sheath 0.9–1.1× as long as body; apical white part of ovipositor sheath 2.1–2.6× as long as hind basitarsus; propleuron 0.8–0.9× as long as mesoscutum in front of tegula.</p></tp:treatment-sec><tp:treatment-sec sec-type="distribution" id="SECID0ETXDK"><title>Distribution.</title><p>China (Jiangsu, Shaanxi, Yunnan).</p></tp:treatment-sec><tp:treatment-sec sec-type="etymology" id="SECID0EYXDK"><title>Etymology.</title><p>From “<tp:taxon-name><tp:taxon-name-part taxon-name-part-type="genus" reg="Gasteruption"/><tp:taxon-name-part taxon-name-part-type="species" reg="pedion">pedion</tp:taxon-name-part></tp:taxon-name>” (Greek for “flat, plain”), because of the flat and evenly coriaceous mesoscutum.</p></tp:treatment-sec></tp:taxon-treatment>
