# Supplementary material for: An illustrated key to the species of Gasteruption Latreille (Hymenoptera, Gasteruptiidae) from Palaearctic China, with description of four new species
Source: Zookeys. 2021 May 19;1038:1–103. doi: 10.3897/zookeys.1038.64978 (PMC8154885; doi:10.3897/zookeys.1038.64978)
Supplement: XML Treatment for Gasteruption reductum [file zookeys.1038.64978-treatment20.xml]

<!DOCTYPE tp:taxon-treatment
  PUBLIC "-//TaxonX//DTD Taxonomic Treatment Publishing DTD v0 20100105//EN" "tax-treatment-NSO.dtd">
<tp:taxon-treatment xmlns:tp="http://www.plazi.org/taxpub"><tp:treatment-meta><kwd-group><label>Taxon classification</label><kwd><named-content xmlns:xlink="http://www.w3.org/1999/xlink" content-type="kingdom">Animalia</named-content></kwd><kwd><named-content xmlns:xlink="http://www.w3.org/1999/xlink" content-type="order">Hymenoptera</named-content></kwd><kwd><named-content xmlns:xlink="http://www.w3.org/1999/xlink" content-type="family">Gasteruptiidae</named-content></kwd></kwd-group><mixed-citation publication-type="journal"><person-group><name><surname>Tan</surname><given-names>Jiang-Li</given-names></name><name><surname>van Achterberg</surname><given-names>Cornelis</given-names></name><name><surname>Wu</surname><given-names>Jia-Xuan</given-names></name><name><surname>Wang</surname><given-names>Hang</given-names></name><name><surname>Zhang</surname><given-names>Qi-Jing</given-names></name></person-group><article-title>An illustrated key to the species of <italic><tp:taxon-name><tp:taxon-name-part taxon-name-part-type="genus" reg="Gasteruption">Gasteruption</tp:taxon-name-part></tp:taxon-name></italic> Latreille (<tp:taxon-name><tp:taxon-name-part taxon-name-part-type="order">Hymenoptera</tp:taxon-name-part></tp:taxon-name>, <tp:taxon-name><tp:taxon-name-part taxon-name-part-type="family">Gasteruptiidae</tp:taxon-name-part></tp:taxon-name>) from Palaearctic China, with description of four new species</article-title><source>Zookeys</source><day>19</day><month>5</month><year>2021</year><volume>1038</volume><fpage>1</fpage><lpage>103</lpage><pub-id pub-id-type="doi">10.3897/zookeys.1038.64978</pub-id></mixed-citation></tp:treatment-meta><tp:nomenclature><tp:taxon-name><object-id xmlns:xlink="http://www.w3.org/1999/xlink" content-type="arpha" xlink:type="simple">614D7FD0-8ACA-56C3-B938-DB85C23AD334</object-id>
            <tp:taxon-name-part taxon-name-part-type="genus" reg="Gasteruption">Gasteruption</tp:taxon-name-part>
            <tp:taxon-name-part taxon-name-part-type="species" reg="reductum">reductum</tp:taxon-name-part>
            <object-id xmlns:xlink="http://www.w3.org/1999/xlink" content-type="zoobank" xlink:type="simple">http://zoobank.org/B044A0C6-1FC8-4BC1-9981-363BF4586C6D</object-id>
          </tp:taxon-name><tp:taxon-authority>Tan &amp; van Achterberg</tp:taxon-authority><tp:taxon-status xmlns:xlink="http://www.w3.org/1999/xlink" xlink:type="simple">sp. nov.</tp:taxon-status><xref ref-type="fig" rid="F45">Figs 253</xref><xref ref-type="fig" rid="F46">, 254–263</xref><xref ref-type="fig" rid="F47">, 264–271</xref></tp:nomenclature><tp:treatment-sec sec-type="type material" id="SECID0E3ZDK"><title>Type material.</title><p><bold><italic>Holotype</italic>,</bold> ♀ (<named-content xmlns:xlink="http://www.w3.org/1999/xlink" content-type="dwc:institutional_code" xlink:type="simple">NWUX</named-content>), “NW China: Shaanxi, [Xi’an,] Baolongyu, Ziwuzhen, <named-content xmlns:xlink="http://www.w3.org/1999/xlink" content-type="dwc:verbatimCoordinates" xlink:type="simple"><named-content content-type="geo-json" specific-use="{&#34;type&#34;:&#34;Point&#34;,&#34;coordinates&#34;:[108.910000,34.020000]}" id="NCID0EP1DK" xlink:type="simple">34.02°N, 108.91°E</named-content></named-content>, 10.iii.–27.v.2018, y[ellow] Mal[aise] trap, 948 m alt., QQ Tan, RN Zhang, <named-content xmlns:xlink="http://www.w3.org/1999/xlink" content-type="dwc:institutional_code" xlink:type="simple">NWUX</named-content>”. <bold><italic>Paratypes</italic></bold>: 3 ♀ + 1 ♂ (<named-content xmlns:xlink="http://www.w3.org/1999/xlink" content-type="dwc:institutional_code" xlink:type="simple">NWUX</named-content>, <named-content xmlns:xlink="http://www.w3.org/1999/xlink" content-type="dwc:institutional_code" xlink:type="simple">RMNH</named-content>), “Shaanxi, Xiangfang, Shuanglong, Huangling, Yan’an, <named-content xmlns:xlink="http://www.w3.org/1999/xlink" content-type="dwc:verbatimCoordinates" xlink:type="simple"><named-content content-type="geo-json" specific-use="{&#34;type&#34;:&#34;Point&#34;,&#34;coordinates&#34;:[108.870000,35.630000]}" id="NCID0EJ2DK" xlink:type="simple">35.63°N, 108.87°E</named-content></named-content>, 4.viii.2019, 1271 m alt., Jiangli Tan, <named-content xmlns:xlink="http://www.w3.org/1999/xlink" content-type="dwc:institutional_code" xlink:type="simple">NWUX</named-content>”; 1 ♀ (<named-content xmlns:xlink="http://www.w3.org/1999/xlink" content-type="dwc:institutional_code" xlink:type="simple">NWUX</named-content>), id., but 31.vii.2019, 1007 m alt.; 1 ♀ (<named-content xmlns:xlink="http://www.w3.org/1999/xlink" content-type="dwc:institutional_code" xlink:type="simple">RMNH</named-content>), “NW China: Shaanxi, Huaishuzhuang Rev. St., Ziwuling NNR, Fuxian, Yanan, sweep net, <named-content xmlns:xlink="http://www.w3.org/1999/xlink" content-type="dwc:verbatimCoordinates" xlink:type="simple"><named-content content-type="geo-json" specific-use="{&#34;type&#34;:&#34;Point&#34;,&#34;coordinates&#34;:[108.740000,35.860000]}" id="NCID0EA3DK" xlink:type="simple">35.86°N, 108.74°E</named-content></named-content>, 2.viii.2019, 1127 m alt., Jiangli Tan, <named-content xmlns:xlink="http://www.w3.org/1999/xlink" content-type="dwc:institutional_code" xlink:type="simple">NWUX</named-content>”; 1 ♀ (<named-content xmlns:xlink="http://www.w3.org/1999/xlink" content-type="dwc:institutional_code" xlink:type="simple">SCAU</named-content>), “[NE China:] Hebei, Chicheng Co., Songshan NNR, 1440 m alt., <named-content xmlns:xlink="http://www.w3.org/1999/xlink" content-type="dwc:verbatimCoordinates" xlink:type="simple"><named-content content-type="geo-json" specific-use="{&#34;type&#34;:&#34;Point&#34;,&#34;coordinates&#34;:[115.747720,40.530670]}" id="NCID0ES3DK" xlink:type="simple">40.53067°N, 115.74772°E</named-content></named-content>, 11–18.vii.2012, M[alaise]T[rap], Changqing Xia”.</p><fig id="F45" position="float" orientation="portrait"><object-id xmlns:xlink="http://www.w3.org/1999/xlink" content-type="doi" xlink:type="simple">10.3897/zookeys.1038.64978.figure253</object-id><object-id xmlns:xlink="http://www.w3.org/1999/xlink" content-type="arpha" xlink:type="simple">749517FF-1A79-59C8-928E-587B66B25DE9</object-id><label>Figure 253.</label><caption><p><italic><tp:taxon-name><tp:taxon-name-part taxon-name-part-type="genus" reg="Gasteruption">Gasteruption</tp:taxon-name-part> <tp:taxon-name-part taxon-name-part-type="species" reg="reductum">reductum</tp:taxon-name-part></tp:taxon-name></italic> Tan &amp; van Achterberg, sp. nov., female, holotype, habitus lateral.</p></caption><graphic xmlns:xlink="http://www.w3.org/1999/xlink" xlink:href="zookeys-1038-001-g045.jpg" position="float" orientation="portrait" xlink:type="simple" id="oo_544106.jpg"><uri content-type="original_file" xlink:type="simple">https://binary.pensoft.net/fig/544106</uri></graphic></fig></tp:treatment-sec><tp:treatment-sec sec-type="diagnosis" id="SECID0EP4DK"><title>Diagnosis.</title><p>Head in dorsal view distinctly narrowed, moderately convex and medio-posteriorly flat, without a depression in front of occipital carina; mandibular condylus near lower level of eyes; temple dorsally dull and finely coriaceous; fourth antennal segment of ♀ 1.2–1.3× as long as third segment; third antennal segment of ♂ 1.4× as long as second segment; occipital carina non-lamelliform medio-dorsally propleuron; 0.8–0.9× as long as mesoscutum in front of tegula; notauli narrow, finely crenulate and posteriorly reduced and with transverse rugae; mesoscutum rather flat, with satin sheen and without rugae or punctures in lateral view; mesoscutum mainly very finely coriaceous mixed with very fine transverse rugulae, but medio-posteriorly with distinct transverse rugae; hind femur and tibia slender; ovipositor sheath 1.0–1.1× as long as body; apical white part of ovipositor sheath 1.2–2.5× as long as hind basitarsus; apical sternite of ♂ entirely dark brown and paramere densely whitish setose, with its apex dark brown.</p><fig id="F46" position="float" orientation="portrait"><object-id xmlns:xlink="http://www.w3.org/1999/xlink" content-type="doi" xlink:type="simple">10.3897/zookeys.1038.64978.figures254-263</object-id><object-id xmlns:xlink="http://www.w3.org/1999/xlink" content-type="arpha" xlink:type="simple">AB081B80-54B1-5DC6-B0AF-68FB3879E0A9</object-id><label>Figures 254–263.</label><caption><p><italic><tp:taxon-name><tp:taxon-name-part taxon-name-part-type="genus" reg="Gasteruption">Gasteruption</tp:taxon-name-part> <tp:taxon-name-part taxon-name-part-type="species" reg="reductum">reductum</tp:taxon-name-part></tp:taxon-name></italic> Tan &amp; van Achterberg, sp. nov., female, holotype <bold>254</bold> head lateral <bold>255</bold> mesosoma lateral <bold>256</bold> mesosoma dorsal <bold>257</bold> hind leg <bold>258</bold> head anterior <bold>259</bold> head dorsal <bold>260</bold> fore wing <bold>261</bold> apex of metasoma ventral <bold>262</bold> base of antenna <bold>263</bold> apex of ovipositor sheath.</p></caption><graphic xmlns:xlink="http://www.w3.org/1999/xlink" xlink:href="zookeys-1038-001-g046.jpg" position="float" orientation="portrait" xlink:type="simple" id="oo_544107.jpg"><uri content-type="original_file" xlink:type="simple">https://binary.pensoft.net/fig/544107</uri></graphic></fig><p><italic><tp:taxon-name><tp:taxon-name-part taxon-name-part-type="genus" reg="Gasteruption">Gasteruption</tp:taxon-name-part> <tp:taxon-name-part taxon-name-part-type="species" reg="reductum">reductum</tp:taxon-name-part></tp:taxon-name></italic> shares with <italic><tp:taxon-name><tp:taxon-name-part taxon-name-part-type="genus" reg="Gasteruption">G.</tp:taxon-name-part> <tp:taxon-name-part taxon-name-part-type="species" reg="graciloides">graciloides</tp:taxon-name-part></tp:taxon-name></italic> van Achterberg, 2019, from Far East Russia, the peculiar sculpture of the mesoscutum and the slender body, but the new species has the notauli narrow, finely crenulate and posteriorly reduced and with transverse rugae (notauli medium-sized, moderately crenulate and posteriorly distinctly impressed and only crenulate in <italic><tp:taxon-name><tp:taxon-name-part taxon-name-part-type="genus" reg="Gasteruption">G.</tp:taxon-name-part> <tp:taxon-name-part taxon-name-part-type="species" reg="graciloides">graciloides</tp:taxon-name-part></tp:taxon-name></italic>) and the vertex distinctly protruding above level of ocelli (hardly protruding above level ocelli in <italic><tp:taxon-name><tp:taxon-name-part taxon-name-part-type="genus" reg="Gasteruption">G.</tp:taxon-name-part> <tp:taxon-name-part taxon-name-part-type="species" reg="graciloides">graciloides</tp:taxon-name-part></tp:taxon-name></italic>). The new species differs from <italic><tp:taxon-name><tp:taxon-name-part taxon-name-part-type="genus" reg="Gasteruption">G.</tp:taxon-name-part> <tp:taxon-name-part taxon-name-part-type="species" reg="pedion">pedion</tp:taxon-name-part></tp:taxon-name></italic> sp. nov. mainly by the reduced notauli (distinctly impressed in <italic><tp:taxon-name><tp:taxon-name-part taxon-name-part-type="genus" reg="Gasteruption">G.</tp:taxon-name-part> <tp:taxon-name-part taxon-name-part-type="species" reg="pedion">pedion</tp:taxon-name-part></tp:taxon-name></italic>), the propleuron distinctly narrowed anteriorly in ventral view (hardly narrowed), the very finely transversely rugulose mesoscutum (only very finely granulate-coriaceous) and the small ocelli (larger).</p></tp:treatment-sec><tp:treatment-sec sec-type="description" id="SECID0EEBEK"><title>Description.</title><p>Holotype, female, length of body 9.1 mm, of fore wing 4.3 mm.</p><p><bold><italic>Head</italic>.</bold> Frons very finely coriaceous and with satin sheen; vertex very finely coriaceous with very fine transverse rugulae, moderately convex and medio-posteriorly flat, without a depression; head rather gradually contracted behind eyes in dorsal view and temples slightly rounded (Fig. <xref ref-type="fig" rid="F46">259</xref>); temple 0.8× as long as eye in dorsal view; fourth antennal segment 1.3× as long as third segment and 0.8× as long as second and third segments combined, fifth antennal segment as long as third segment, third antennal segment 1.8× as long as second segment (Fig. <xref ref-type="fig" rid="F46">262</xref>); occipital carina narrow and non-lamelliform medio-dorsally (Fig. <xref ref-type="fig" rid="F46">259</xref>); OOL 1.4× as long as diameter of posterior ocellus and POL about 1.5× OOL; face 2.4× as broad as high (Fig. <xref ref-type="fig" rid="F46">258</xref>); combined height of eye and malar space 1.9× minimum width of face; malar space not protruding below lower level of eyes (Fig. <xref ref-type="fig" rid="F46">258</xref>), its minimum width 0.2× basal width of mandible and area behind incision nearly triangular and elongate (Fig. <xref ref-type="fig" rid="F46">254</xref>); clypeus only medio-ventrally shallowly depressed and ventro-lateral corners protruding (Fig. <xref ref-type="fig" rid="F46">258</xref>); eye virtually glabrous.</p><p><bold><italic>Mesosoma</italic>.</bold> Length of mesosoma 1.9× its height; propleuron moderately robust, shiny and 0.9× as long as mesoscutum in front of tegula; pronotal side granulate-coriaceous, except for wide crenulate-rugose grooves and sparsely setose, with distinct acute tooth antero-ventrally (Figs <xref ref-type="fig" rid="F46">255</xref> and <xref ref-type="fig" rid="F46">256</xref>); antesternal carina narrow and non-lamelliform; mesosternal sulcus very wide and coarsely crenulate; notauli narrow, finely crenulate and posteriorly reduced and with transverse rugae; mesoscutum rather flat, with satin sheen and without rugae or punctures in lateral view; dorsally middle lobe of mesoscutum very finely coriaceous and mixed with very fine transverse rugulae, becoming stronger posteriorly; lateral lobes of mesoscutum mainly very finely coriaceous, but medio-posteriorly with distinct transverse rugae (Figs <xref ref-type="fig" rid="F46">255</xref> and <xref ref-type="fig" rid="F46">256</xref>); scutellum rather matt and very finely and densely coriaceous (Fig. <xref ref-type="fig" rid="F46">256</xref>; propodeum irregular reticulate-rugose, rather shiny and without median carina or wide smooth stripe. <bold><italic>Wings</italic>.</bold> First discal cell narrow, slightly narrowed apically and with outer posterior corner obsolescent and with vein 3-CU1 near its apical fifth (Fig. <xref ref-type="fig" rid="F46">260</xref>). <bold><italic>Legs</italic>.</bold> Hind coxa finely coriaceous, but dorsally irregularly transversely rugulose; length of hind femur, tibia and basitarsus 4.6, 4.9 and 7.4× their width, respectively; hind tibia moderately inflated (Fig. <xref ref-type="fig" rid="F46">257</xref>); middle tarsus 1.3× as long as middle tibia; middle femur subparallel-sided and distinctly more slender than fore femur.</p><p><bold><italic>Metasoma</italic>.</bold> Ovipositor sheath 9.7 mm, 1.1× as long as body, 1.5× as long as metasoma and 5.5× as long as hind tibia; ovipositor sheath with dense cover of fine adpressed setae, its white apical part 1.7× longer than hind basitarsus; apical half of hypopygium emarginate medially.</p><p><bold><italic>Colour</italic>.</bold> Black; apex of apical antennal segment brown; basal half of mandible dark brown and apical half dark reddish-brown; tegulum, humeral plate, veins and pterostigma largely brown; fore and middle tibiae (but basally and apically somewhat paler) and tarsi, trochantelli and hind tarsus dark brown; hind tibia baso-ventrally with elongate ivory patch; hind tibial spurs brown; wing membrane slightly brownish; ivory or whitish apex of ovipositor sheath basally brownish and remainder of sheath dark brown (Fig. <xref ref-type="fig" rid="F46">263</xref>).</p><p><bold>Male.</bold> Similar to female (including very fine transverse sculpture of mesoscutum: Fig. <xref ref-type="fig" rid="F47">267</xref>), but head shorter in dorsal view and notauli posteriorly impressed and finely crenulate (Fig. <xref ref-type="fig" rid="F47">267</xref>), without transverse rugae; third antennal segment 1.4× as long as second segment; fourth antennal segment nearly twice as long as third segment and 1.1× as long as second and third segments combined and fifth antennal segment twice as long as third segment (Fig. <xref ref-type="fig" rid="F47">271</xref>); apical sternite entirely dark brown; paramere densely whitish setose and its apex dark brown (Fig. <xref ref-type="fig" rid="F47">269</xref>).</p><fig id="F47" position="float" orientation="portrait"><object-id xmlns:xlink="http://www.w3.org/1999/xlink" content-type="doi" xlink:type="simple">10.3897/zookeys.1038.64978.figures264-271</object-id><object-id xmlns:xlink="http://www.w3.org/1999/xlink" content-type="arpha" xlink:type="simple">F374C925-74D8-53AD-9EC3-3D75DD93B270</object-id><label>Figures 264–271.</label><caption><p><italic><tp:taxon-name><tp:taxon-name-part taxon-name-part-type="genus" reg="Gasteruption">Gasteruption</tp:taxon-name-part> <tp:taxon-name-part taxon-name-part-type="species" reg="reductum">reductum</tp:taxon-name-part></tp:taxon-name></italic> Tan &amp; van Achterberg, sp. nov., male, paratype <bold>264</bold> habitus lateral <bold>265</bold> head lateral <bold>266</bold> mesosoma lateral <bold>267</bold> mesosoma dorsal <bold>268</bold> head dorsal <bold>269</bold> apex of metasoma lateral <bold>270</bold> hind leg <bold>271</bold> base of antenna.</p></caption><graphic xmlns:xlink="http://www.w3.org/1999/xlink" xlink:href="zookeys-1038-001-g047.jpg" position="float" orientation="portrait" xlink:type="simple" id="oo_544108.jpg"><uri content-type="original_file" xlink:type="simple">https://binary.pensoft.net/fig/544108</uri></graphic></fig></tp:treatment-sec><tp:treatment-sec sec-type="variation" id="SECID0EFGEK"><title>Variations.</title><p>Body length of ♀ 9.1–11.5 mm, of ♂ 9.5 mm; fourth antennal segment of ♀ 1.2–1.3× as long as third segment; ovipositor sheath 1.0–1.1× as long as body; apical white part of ovipositor sheath 1.2–2.5× as long as hind basitarsus; propleuron 0.8–0.9× as long as mesoscutum in front of tegula.</p></tp:treatment-sec><tp:treatment-sec sec-type="distribution" id="SECID0EKGEK"><title>Distribution.</title><p>China (Shaanxi, Hebei).</p></tp:treatment-sec><tp:treatment-sec sec-type="etymology" id="SECID0EPGEK"><title>Etymology.</title><p>Name derived from “reductus” (Latin for “withdrawn”) because of the narrow and posteriorly reduced notauli.</p></tp:treatment-sec></tp:taxon-treatment>
