# Supplementary material for: An illustrated key to the species of Gasteruption Latreille (Hymenoptera, Gasteruptiidae) from Palaearctic China, with description of four new species
Source: Zookeys. 2021 May 19;1038:1–103. doi: 10.3897/zookeys.1038.64978 (PMC8154885; doi:10.3897/zookeys.1038.64978)
Supplement: XML Treatment for Gasteruption sinarum [file zookeys.1038.64978-treatment21.xml]

<!DOCTYPE tp:taxon-treatment
  PUBLIC "-//TaxonX//DTD Taxonomic Treatment Publishing DTD v0 20100105//EN" "tax-treatment-NSO.dtd">
<tp:taxon-treatment xmlns:tp="http://www.plazi.org/taxpub"><tp:treatment-meta><kwd-group><label>Taxon classification</label><kwd><named-content xmlns:xlink="http://www.w3.org/1999/xlink" content-type="kingdom">Animalia</named-content></kwd><kwd><named-content xmlns:xlink="http://www.w3.org/1999/xlink" content-type="order">Hymenoptera</named-content></kwd><kwd><named-content xmlns:xlink="http://www.w3.org/1999/xlink" content-type="family">Gasteruptiidae</named-content></kwd></kwd-group><mixed-citation publication-type="journal"><person-group><name><surname>Tan</surname><given-names>Jiang-Li</given-names></name><name><surname>van Achterberg</surname><given-names>Cornelis</given-names></name><name><surname>Wu</surname><given-names>Jia-Xuan</given-names></name><name><surname>Wang</surname><given-names>Hang</given-names></name><name><surname>Zhang</surname><given-names>Qi-Jing</given-names></name></person-group><article-title>An illustrated key to the species of <italic><tp:taxon-name><tp:taxon-name-part taxon-name-part-type="genus" reg="Gasteruption">Gasteruption</tp:taxon-name-part></tp:taxon-name></italic> Latreille (<tp:taxon-name><tp:taxon-name-part taxon-name-part-type="order">Hymenoptera</tp:taxon-name-part></tp:taxon-name>, <tp:taxon-name><tp:taxon-name-part taxon-name-part-type="family">Gasteruptiidae</tp:taxon-name-part></tp:taxon-name>) from Palaearctic China, with description of four new species</article-title><source>Zookeys</source><day>19</day><month>5</month><year>2021</year><volume>1038</volume><fpage>1</fpage><lpage>103</lpage><pub-id pub-id-type="doi">10.3897/zookeys.1038.64978</pub-id></mixed-citation></tp:treatment-meta><tp:nomenclature><tp:taxon-name><object-id xmlns:xlink="http://www.w3.org/1999/xlink" content-type="arpha" xlink:type="simple">52C34F86-C371-52AB-8A2F-C64A16C7C67B</object-id>
            <tp:taxon-name-part taxon-name-part-type="genus" reg="Gasteruption">Gasteruption</tp:taxon-name-part>
            <tp:taxon-name-part taxon-name-part-type="species" reg="sinarum">sinarum</tp:taxon-name-part>
          </tp:taxon-name><tp:taxon-authority>Kieffer, 1911</tp:taxon-authority><xref ref-type="fig" rid="F48">Figs 272–275</xref><xref ref-type="fig" rid="F49">, 276–284</xref><xref ref-type="fig" rid="F50">, 285–291</xref><tp:nomenclature-citation-list><tp:nomenclature-citation><tp:taxon-name>
                <tp:taxon-name-part taxon-name-part-type="genus" reg="Gasteruption">Gasteruption</tp:taxon-name-part> <tp:taxon-name-part taxon-name-part-type="species" reg="sinarum">sinarum</tp:taxon-name-part></tp:taxon-name><comment>Kieffer, 1911: 205–206, 1912: 229, 264; <xref ref-type="bibr" rid="B13">Hedicke 1939</xref>: 21; <xref ref-type="bibr" rid="B68">Zhao et al. 2012</xref>: 80–85; van Achterberg et al. 2019: 6.</comment></tp:nomenclature-citation><tp:nomenclature-citation><tp:taxon-name>
                <tp:taxon-name-part taxon-name-part-type="genus" reg="Gasteruption">Gasteruption</tp:taxon-name-part> <tp:taxon-name-part taxon-name-part-type="species" reg="sinense">sinense</tp:taxon-name-part></tp:taxon-name><comment>Kieffer, 1924: 77–78; <xref ref-type="bibr" rid="B13">Hedicke 1939</xref>: 21 (synonymised with <tp:taxon-name><tp:taxon-name-part taxon-name-part-type="genus" reg="Gasteruption">G.</tp:taxon-name-part> <tp:taxon-name-part taxon-name-part-type="species" reg="sinarum">sinarum</tp:taxon-name-part></tp:taxon-name> by <xref ref-type="bibr" rid="B68">Zhao et al. (2012)</xref>).</comment></tp:nomenclature-citation></tp:nomenclature-citation-list></tp:nomenclature><tp:treatment-sec sec-type="material" id="SECID0E2JEK"><title>Additional material.</title><p>1 ♀ (<named-content xmlns:xlink="http://www.w3.org/1999/xlink" content-type="dwc:institutional_code" xlink:type="simple">NWUX</named-content>), “NW China: Shaanxi, Bailuyuan, Baqiao, Xi’an, <named-content xmlns:xlink="http://www.w3.org/1999/xlink" content-type="dwc:verbatimCoordinates" xlink:type="simple"><named-content content-type="geo-json" specific-use="{&#34;type&#34;:&#34;Point&#34;,&#34;coordinates&#34;:[109.120000,34.200000]}" id="NCID0EJKEK" xlink:type="simple">34.20°N, 109.12°E</named-content></named-content>, 14.vii.2018, 687 m alt., Ruonan Zhang, <named-content xmlns:xlink="http://www.w3.org/1999/xlink" content-type="dwc:institutional_code" xlink:type="simple">NWUX</named-content>”; 1 ♂ (<named-content xmlns:xlink="http://www.w3.org/1999/xlink" content-type="dwc:institutional_code" xlink:type="simple">NWUX</named-content>), “China: Inner Mongolia, Keshiketeng, Chifeng, Dalinor to Baiyin Ovoo, <named-content xmlns:xlink="http://www.w3.org/1999/xlink" content-type="dwc:verbatimCoordinates" xlink:type="simple"><named-content content-type="geo-json" specific-use="{&#34;type&#34;:&#34;Point&#34;,&#34;coordinates&#34;:[116.680000,43.410000]}" id="NCID0E2KEK" xlink:type="simple">43.41°N, 116.68°E</named-content></named-content>, 17.vii.2016, ca. 1360 m alt., Jiangli Tan, <named-content xmlns:xlink="http://www.w3.org/1999/xlink" content-type="dwc:institutional_code" xlink:type="simple">NWUX</named-content>”.</p><fig id="F48" position="float" orientation="portrait"><object-id xmlns:xlink="http://www.w3.org/1999/xlink" content-type="doi" xlink:type="simple">10.3897/zookeys.1038.64978.figures272-275</object-id><object-id xmlns:xlink="http://www.w3.org/1999/xlink" content-type="arpha" xlink:type="simple">2599644F-8A16-51EF-88AC-E80B703378A9</object-id><label>Figures 272–275.</label><caption><p><italic><tp:taxon-name><tp:taxon-name-part taxon-name-part-type="genus" reg="Gasteruption">Gasteruption</tp:taxon-name-part> <tp:taxon-name-part taxon-name-part-type="species" reg="sinarum">sinarum</tp:taxon-name-part></tp:taxon-name></italic> Kieffer, female, Shaanxi <bold>272</bold> habitus lateral <bold>273</bold> base of antenna <bold>274</bold> apex of antenna <bold>275</bold> apex of ovipositor lateral.</p></caption><graphic xmlns:xlink="http://www.w3.org/1999/xlink" xlink:href="zookeys-1038-001-g048.jpg" position="float" orientation="portrait" xlink:type="simple" id="oo_544109.jpg"><uri content-type="original_file" xlink:type="simple">https://binary.pensoft.net/fig/544109</uri></graphic></fig></tp:treatment-sec><tp:treatment-sec sec-type="distribution" id="SECID0EFMEK"><title>Distribution.</title><p>China (Anhui, Beijing, Guangdong, Guangxi, Guizhou Henan, Hubei, Hunan, Inner Mongolia, Jiangsu, Liaoning, Ningxia, Shaanxi, Shandong, Shanghai, Tianjin, Zhejiang). New for Shaanxi.</p><fig id="F49" position="float" orientation="portrait"><object-id xmlns:xlink="http://www.w3.org/1999/xlink" content-type="doi" xlink:type="simple">10.3897/zookeys.1038.64978.figures276-284</object-id><object-id xmlns:xlink="http://www.w3.org/1999/xlink" content-type="arpha" xlink:type="simple">9A908CD2-EFC6-5C16-9A83-3D62B3C8B31A</object-id><label>Figures 276–284.</label><caption><p><italic><tp:taxon-name><tp:taxon-name-part taxon-name-part-type="genus" reg="Gasteruption">Gasteruption</tp:taxon-name-part> <tp:taxon-name-part taxon-name-part-type="species" reg="sinarum">sinarum</tp:taxon-name-part></tp:taxon-name></italic> Kieffer, female, Shaanxi <bold>276</bold> head lateral <bold>277</bold> mesosoma lateral <bold>278</bold> mesosoma dorsal <bold>279</bold> wings <bold>280</bold> apex of metasoma ventral <bold>281</bold> head anterior <bold>282</bold> head dorsal <bold>283</bold> apex of ovipositor sheath <bold>284</bold> hind leg.</p></caption><graphic xmlns:xlink="http://www.w3.org/1999/xlink" xlink:href="zookeys-1038-001-g049.jpg" position="float" orientation="portrait" xlink:type="simple" id="oo_544110.jpg"><uri content-type="original_file" xlink:type="simple">https://binary.pensoft.net/fig/544110</uri></graphic></fig><fig id="F50" position="float" orientation="portrait"><object-id xmlns:xlink="http://www.w3.org/1999/xlink" content-type="doi" xlink:type="simple">10.3897/zookeys.1038.64978.figures285-291</object-id><object-id xmlns:xlink="http://www.w3.org/1999/xlink" content-type="arpha" xlink:type="simple">D2B7AB5A-44C8-59A0-9280-193A4BC39D54</object-id><label>Figures 285–291.</label><caption><p><italic><tp:taxon-name><tp:taxon-name-part taxon-name-part-type="genus" reg="Gasteruption">Gasteruption</tp:taxon-name-part> <tp:taxon-name-part taxon-name-part-type="species" reg="sinarum">sinarum</tp:taxon-name-part></tp:taxon-name></italic> Kieffer, male, Shaanxi <bold>285</bold> habitus lateral <bold>286</bold> mesosoma dorsal <bold>287</bold> hind leg <bold>288</bold> head dorsal <bold>289</bold> apex of metasoma lateral <bold>290</bold> base of antenna <bold>291</bold> apex of antenna.</p></caption><graphic xmlns:xlink="http://www.w3.org/1999/xlink" xlink:href="zookeys-1038-001-g050.jpg" position="float" orientation="portrait" xlink:type="simple" id="oo_544111.jpg"><uri content-type="original_file" xlink:type="simple">https://binary.pensoft.net/fig/544111</uri></graphic></fig></tp:treatment-sec><ref-list><ref id="B13"><mixed-citation xmlns:xlink="http://www.w3.org/1999/xlink" xlink:type="simple"><person-group><name name-style="western"><surname>Hedicke</surname><given-names>H</given-names></name></person-group> (<year>1939</year>) Hymenopterorum Catalogus 11, <tp:taxon-name><tp:taxon-name-part taxon-name-part-type="family">Gasteruptiidae</tp:taxon-name-part></tp:taxon-name>. s’Gravenhage, 54 pp.</mixed-citation></ref><ref id="B68"><mixed-citation xmlns:xlink="http://www.w3.org/1999/xlink" xlink:type="simple"><person-group><name name-style="western"><surname>Zhao</surname><given-names>K-X</given-names></name><name name-style="western"><surname>van Achterberg</surname><given-names>C</given-names></name><name name-style="western"><surname>Xu</surname><given-names>Z-F</given-names></name></person-group> (<year>2012</year>) <article-title>A revision of the Chinese <tp:taxon-name><tp:taxon-name-part taxon-name-part-type="family">Gasteruptiidae</tp:taxon-name-part></tp:taxon-name> (<tp:taxon-name><tp:taxon-name-part taxon-name-part-type="order">Hymenoptera</tp:taxon-name-part></tp:taxon-name>, <tp:taxon-name><tp:taxon-name-part taxon-name-part-type="superfamily">Evanioidea</tp:taxon-name-part></tp:taxon-name>).</article-title><source>ZooKeys</source><volume>237</volume>: <fpage>1</fpage>–<lpage>123</lpage>. <ext-link xlink:type="simple" ext-link-type="doi" xlink:href="10.3897/zookeys.237.3956">https://doi.org/10.3897/zookeys.237.3956</ext-link></mixed-citation></ref></ref-list></tp:taxon-treatment>
