# Supplementary material for: An illustrated key to the species of Gasteruption Latreille (Hymenoptera, Gasteruptiidae) from Palaearctic China, with description of four new species
Source: Zookeys. 2021 May 19;1038:1–103. doi: 10.3897/zookeys.1038.64978 (PMC8154885; doi:10.3897/zookeys.1038.64978)
Supplement: XML Treatment for Gasteruption sinepunctatum [file zookeys.1038.64978-treatment22.xml]

<!DOCTYPE tp:taxon-treatment
  PUBLIC "-//TaxonX//DTD Taxonomic Treatment Publishing DTD v0 20100105//EN" "tax-treatment-NSO.dtd">
<tp:taxon-treatment xmlns:tp="http://www.plazi.org/taxpub"><tp:treatment-meta><kwd-group><label>Taxon classification</label><kwd><named-content xmlns:xlink="http://www.w3.org/1999/xlink" content-type="kingdom">Animalia</named-content></kwd><kwd><named-content xmlns:xlink="http://www.w3.org/1999/xlink" content-type="order">Hymenoptera</named-content></kwd><kwd><named-content xmlns:xlink="http://www.w3.org/1999/xlink" content-type="family">Gasteruptiidae</named-content></kwd></kwd-group><mixed-citation publication-type="journal"><person-group><name><surname>Tan</surname><given-names>Jiang-Li</given-names></name><name><surname>van Achterberg</surname><given-names>Cornelis</given-names></name><name><surname>Wu</surname><given-names>Jia-Xuan</given-names></name><name><surname>Wang</surname><given-names>Hang</given-names></name><name><surname>Zhang</surname><given-names>Qi-Jing</given-names></name></person-group><article-title>An illustrated key to the species of <italic><tp:taxon-name><tp:taxon-name-part taxon-name-part-type="genus" reg="Gasteruption">Gasteruption</tp:taxon-name-part></tp:taxon-name></italic> Latreille (<tp:taxon-name><tp:taxon-name-part taxon-name-part-type="order">Hymenoptera</tp:taxon-name-part></tp:taxon-name>, <tp:taxon-name><tp:taxon-name-part taxon-name-part-type="family">Gasteruptiidae</tp:taxon-name-part></tp:taxon-name>) from Palaearctic China, with description of four new species</article-title><source>Zookeys</source><day>19</day><month>5</month><year>2021</year><volume>1038</volume><fpage>1</fpage><lpage>103</lpage><pub-id pub-id-type="doi">10.3897/zookeys.1038.64978</pub-id></mixed-citation></tp:treatment-meta><tp:nomenclature><tp:taxon-name><object-id xmlns:xlink="http://www.w3.org/1999/xlink" content-type="arpha" xlink:type="simple">5167C793-25DD-51AD-A3F6-F4921AE3AD68</object-id>
            <tp:taxon-name-part taxon-name-part-type="genus" reg="Gasteruption">Gasteruption</tp:taxon-name-part>
            <tp:taxon-name-part taxon-name-part-type="species" reg="sinepunctatum">sinepunctatum</tp:taxon-name-part>
          </tp:taxon-name><tp:taxon-authority>Zhao, van Achterberg &amp; Xu, 2012</tp:taxon-authority><xref ref-type="fig" rid="F51">Figs 292–298</xref><tp:nomenclature-citation-list><tp:nomenclature-citation><tp:taxon-name>
                <tp:taxon-name-part taxon-name-part-type="genus" reg="Gasteruption">Gasteruption</tp:taxon-name-part> <tp:taxon-name-part taxon-name-part-type="species" reg="sinepunctatum">sinepunctatum</tp:taxon-name-part></tp:taxon-name><comment>Zhao, van Achterberg &amp; Xu, 2012: 85; <xref ref-type="bibr" rid="B54">Tan et al. 2016</xref>: 108–109.</comment></tp:nomenclature-citation></tp:nomenclature-citation-list></tp:nomenclature><tp:treatment-sec sec-type="material" id="SECID0EUQEK"><title>Additional material.</title><p>1 ♀ (<named-content xmlns:xlink="http://www.w3.org/1999/xlink" content-type="dwc:institutional_code" xlink:type="simple">NWUX</named-content>), NW China: Shaanxi, Foping, Panda Valley, 18.viii.2016, Jiangli Tan; 1 ♀ + 1 ♂ (<named-content xmlns:xlink="http://www.w3.org/1999/xlink" content-type="dwc:institutional_code" xlink:type="simple">NWUX</named-content>, <named-content xmlns:xlink="http://www.w3.org/1999/xlink" content-type="dwc:institutional_code" xlink:type="simple">RMNH</named-content>), id., 1411 m alt., black Malaise trap, 1.vii.–18.viii.2016; 1 ♂ (<named-content xmlns:xlink="http://www.w3.org/1999/xlink" content-type="dwc:institutional_code" xlink:type="simple">NWUX</named-content>), Xunyangba, Ningshaan, 20.v.–23.vi.2016, green Malaise trap, 1481 m alt.; 1 ♀ (<named-content xmlns:xlink="http://www.w3.org/1999/xlink" content-type="dwc:institutional_code" xlink:type="simple">NWUX</named-content>), id., 17.viii.–3.x.2016; 1 ♂ (<named-content xmlns:xlink="http://www.w3.org/1999/xlink" content-type="dwc:institutional_code" xlink:type="simple">NWUX</named-content>), id., but yellow &amp; green Malaise trap, 1.vii.–17.viii.2016; 1 ♀ (<named-content xmlns:xlink="http://www.w3.org/1999/xlink" content-type="dwc:institutional_code" xlink:type="simple">NWUX</named-content>), id., 1.vii.2018, JL Tan; 2 ♂ (<named-content xmlns:xlink="http://www.w3.org/1999/xlink" content-type="dwc:institutional_code" xlink:type="simple">NWUX</named-content>, <named-content xmlns:xlink="http://www.w3.org/1999/xlink" content-type="dwc:institutional_code" xlink:type="simple">RMNH</named-content>), Shaanxi, Ningqiang, Hanzhong, Tiankeng, Chanjiyan, <named-content xmlns:xlink="http://www.w3.org/1999/xlink" content-type="dwc:verbatimCoordinates" xlink:type="simple"><named-content content-type="geo-json" specific-use="{&#34;type&#34;:&#34;Point&#34;,&#34;coordinates&#34;:[106.300000,32.460000]}" id="NCID0EKSEK" xlink:type="simple">32.46°N, 106.30°E</named-content></named-content>, 25.vi–22.vii.2017, b[lack] Malaise trap, 1638 m alt., Jiangli Tan; 1 ♀ (<named-content xmlns:xlink="http://www.w3.org/1999/xlink" content-type="dwc:institutional_code" xlink:type="simple">NWUX</named-content>), Shaanxi, Xunyangba, Ningshan, 1.vii.2018, ca. 1480 m alt., <named-content xmlns:xlink="http://www.w3.org/1999/xlink" content-type="dwc:verbatimCoordinates" xlink:type="simple"><named-content content-type="geo-json" specific-use="{&#34;type&#34;:&#34;Point&#34;,&#34;coordinates&#34;:[108.916667,33.900000]}" id="NCID0EXSEK" xlink:type="simple">33°54'N, 108°55'E</named-content></named-content>, Jiangli Tan.</p><fig id="F51" position="float" orientation="portrait"><object-id xmlns:xlink="http://www.w3.org/1999/xlink" content-type="doi" xlink:type="simple">10.3897/zookeys.1038.64978.figures292-298</object-id><object-id xmlns:xlink="http://www.w3.org/1999/xlink" content-type="arpha" xlink:type="simple">4FE06BDA-DFF3-5A41-B6EC-383F6A6886CE</object-id><label>Figures 292–298.</label><caption><p><italic><tp:taxon-name><tp:taxon-name-part taxon-name-part-type="genus" reg="Gasteruption">Gasteruption</tp:taxon-name-part> <tp:taxon-name-part taxon-name-part-type="species" reg="sinepunctatum">sinepunctatum</tp:taxon-name-part></tp:taxon-name></italic> Zhao, van Achterberg &amp; Xu, male, Shaanxi <bold>292</bold> habitus lateral <bold>293</bold> mesosoma dorsal <bold>294</bold> fore wing <bold>295</bold> hind leg lateral <bold>296</bold> basal antennal segments lateral <bold>297</bold> head dorsal <bold>298</bold> apex of metasoma lateral.</p></caption><graphic xmlns:xlink="http://www.w3.org/1999/xlink" xlink:href="zookeys-1038-001-g051.jpg" position="float" orientation="portrait" xlink:type="simple" id="oo_544112.jpg"><uri content-type="original_file" xlink:type="simple">https://binary.pensoft.net/fig/544112</uri></graphic></fig></tp:treatment-sec><tp:treatment-sec sec-type="notes" id="SECID0ECUEK"><title>Notes.</title><p><italic><tp:taxon-name><tp:taxon-name-part taxon-name-part-type="genus" reg="Gasteruption">Gasteruption</tp:taxon-name-part> <tp:taxon-name-part taxon-name-part-type="species" reg="sinepunctatum">sinepunctatum</tp:taxon-name-part></tp:taxon-name></italic> Zhao, van Achterberg &amp; Xu, 2012, is a large (about 15 mm body length or more) species described from C. China (Zhejiang) with paratypes from Taiwan, Jilin and Tibet. A large (13 mm body length) male from Taiwan has been associated with this species (<xref ref-type="bibr" rid="B68">Zhao et al. 2012</xref>). Recent collections in Daba and Qinling Mts shows that, in Shaanxi, there is a species with large males recognisable by the relatively long fourth antennal segment (2.7–3.1× as long as third segment (Fig. <xref ref-type="fig" rid="F51">296</xref>); 3.5× in paratype from Taiwan) and the distinctly protruding middle lobe of the mesoscutum (Figs <xref ref-type="fig" rid="F51">292</xref> and <xref ref-type="fig" rid="F51">293</xref>). Both characters (together with the superficial and very fine sculpture of the mesoscutum) connects it with <italic><tp:taxon-name><tp:taxon-name-part taxon-name-part-type="genus" reg="Gasteruption">Gasteruption</tp:taxon-name-part> <tp:taxon-name-part taxon-name-part-type="species" reg="sinepunctatum">sinepunctatum</tp:taxon-name-part></tp:taxon-name></italic>, a species of which the female was reported from Shaanxi by <xref ref-type="bibr" rid="B54">Tan et al. (2016)</xref>; the male is illustrated here to allow a better recognition.</p></tp:treatment-sec><tp:treatment-sec sec-type="distribution" id="SECID0ESVEK"><title>Distribution.</title><p>China (Jilin, Shaanxi, Taiwan, Tibet, Zhejiang).</p></tp:treatment-sec><ref-list><ref id="B54"><mixed-citation xmlns:xlink="http://www.w3.org/1999/xlink" xlink:type="simple"><person-group><name name-style="western"><surname>Tan</surname><given-names>J-L</given-names></name><name name-style="western"><surname>van Achterberg</surname><given-names>C</given-names></name><name name-style="western"><surname>Tan</surname><given-names>Q-Q</given-names></name><name name-style="western"><surname>Chen</surname><given-names>X-X</given-names></name></person-group> (<year>2016</year>) <article-title>Four new species of <italic><tp:taxon-name><tp:taxon-name-part taxon-name-part-type="genus">Gasteruption</tp:taxon-name-part></tp:taxon-name></italic> Latreille from NW China, with an illustrated key to the species from Palaearctic China (<tp:taxon-name><tp:taxon-name-part taxon-name-part-type="order">Hymenoptera</tp:taxon-name-part></tp:taxon-name>, <tp:taxon-name><tp:taxon-name-part taxon-name-part-type="family">Gasteruptiidae</tp:taxon-name-part></tp:taxon-name>).</article-title><source>ZooKeys</source><volume>612</volume>: <fpage>51</fpage>–<lpage>112</lpage>. <ext-link xlink:type="simple" ext-link-type="doi" xlink:href="10.3897/zookeys.612.9751">https://doi.org/10.3897/zookeys.612.9751</ext-link></mixed-citation></ref><ref id="B68"><mixed-citation xmlns:xlink="http://www.w3.org/1999/xlink" xlink:type="simple"><person-group><name name-style="western"><surname>Zhao</surname><given-names>K-X</given-names></name><name name-style="western"><surname>van Achterberg</surname><given-names>C</given-names></name><name name-style="western"><surname>Xu</surname><given-names>Z-F</given-names></name></person-group> (<year>2012</year>) <article-title>A revision of the Chinese <tp:taxon-name><tp:taxon-name-part taxon-name-part-type="family">Gasteruptiidae</tp:taxon-name-part></tp:taxon-name> (<tp:taxon-name><tp:taxon-name-part taxon-name-part-type="order">Hymenoptera</tp:taxon-name-part></tp:taxon-name>, <tp:taxon-name><tp:taxon-name-part taxon-name-part-type="superfamily">Evanioidea</tp:taxon-name-part></tp:taxon-name>).</article-title><source>ZooKeys</source><volume>237</volume>: <fpage>1</fpage>–<lpage>123</lpage>. <ext-link xlink:type="simple" ext-link-type="doi" xlink:href="10.3897/zookeys.237.3956">https://doi.org/10.3897/zookeys.237.3956</ext-link></mixed-citation></ref></ref-list></tp:taxon-treatment>
