# Supplementary material for: An illustrated key to the species of Gasteruption Latreille (Hymenoptera, Gasteruptiidae) from Palaearctic China, with description of four new species
Source: Zookeys. 2021 May 19;1038:1–103. doi: 10.3897/zookeys.1038.64978 (PMC8154885; doi:10.3897/zookeys.1038.64978)
Supplement: XML Treatment for Gasteruption subtile [file zookeys.1038.64978-treatment23.xml]

<!DOCTYPE tp:taxon-treatment
  PUBLIC "-//TaxonX//DTD Taxonomic Treatment Publishing DTD v0 20100105//EN" "tax-treatment-NSO.dtd">
<tp:taxon-treatment xmlns:tp="http://www.plazi.org/taxpub"><tp:treatment-meta><kwd-group><label>Taxon classification</label><kwd><named-content xmlns:xlink="http://www.w3.org/1999/xlink" content-type="kingdom">Animalia</named-content></kwd><kwd><named-content xmlns:xlink="http://www.w3.org/1999/xlink" content-type="order">Hymenoptera</named-content></kwd><kwd><named-content xmlns:xlink="http://www.w3.org/1999/xlink" content-type="family">Gasteruptiidae</named-content></kwd></kwd-group><mixed-citation publication-type="journal"><person-group><name><surname>Tan</surname><given-names>Jiang-Li</given-names></name><name><surname>van Achterberg</surname><given-names>Cornelis</given-names></name><name><surname>Wu</surname><given-names>Jia-Xuan</given-names></name><name><surname>Wang</surname><given-names>Hang</given-names></name><name><surname>Zhang</surname><given-names>Qi-Jing</given-names></name></person-group><article-title>An illustrated key to the species of <italic><tp:taxon-name><tp:taxon-name-part taxon-name-part-type="genus" reg="Gasteruption">Gasteruption</tp:taxon-name-part></tp:taxon-name></italic> Latreille (<tp:taxon-name><tp:taxon-name-part taxon-name-part-type="order">Hymenoptera</tp:taxon-name-part></tp:taxon-name>, <tp:taxon-name><tp:taxon-name-part taxon-name-part-type="family">Gasteruptiidae</tp:taxon-name-part></tp:taxon-name>) from Palaearctic China, with description of four new species</article-title><source>Zookeys</source><day>19</day><month>5</month><year>2021</year><volume>1038</volume><fpage>1</fpage><lpage>103</lpage><pub-id pub-id-type="doi">10.3897/zookeys.1038.64978</pub-id></mixed-citation></tp:treatment-meta><tp:nomenclature><tp:taxon-name><object-id xmlns:xlink="http://www.w3.org/1999/xlink" content-type="arpha" xlink:type="simple">3970A607-1110-5A24-A18F-F69C5CBB3A17</object-id>
            <tp:taxon-name-part taxon-name-part-type="genus" reg="Gasteruption">Gasteruption</tp:taxon-name-part>
            <tp:taxon-name-part taxon-name-part-type="species" reg="subtile">subtile</tp:taxon-name-part>
          </tp:taxon-name><tp:taxon-authority>(Thomson, 1883)</tp:taxon-authority><xref ref-type="fig" rid="F52">Figs 299–307</xref><tp:nomenclature-citation-list><tp:nomenclature-citation><tp:taxon-name>
                <tp:taxon-name-part taxon-name-part-type="genus" reg="Foenus">Foenus</tp:taxon-name-part> <tp:taxon-name-part taxon-name-part-type="species" reg="subtilis">subtilis</tp:taxon-name-part></tp:taxon-name><comment>Thomson, 1883: 847.</comment></tp:nomenclature-citation><tp:nomenclature-citation><tp:taxon-name>
                <tp:taxon-name-part taxon-name-part-type="genus" reg="Gasteruption">Gasteruption</tp:taxon-name-part> <tp:taxon-name-part taxon-name-part-type="species" reg="subtile">subtile</tp:taxon-name-part></tp:taxon-name><comment>; <xref ref-type="bibr" rid="B50">Schletterer 1889</xref>: 396, 425; <xref ref-type="bibr" rid="B7">Dalla Torre 1902</xref>: 1072; Szépligeti 1903: 370; <xref ref-type="bibr" rid="B24">Kieffer 1912</xref>: 263; Maidl 1923: 35; <xref ref-type="bibr" rid="B52">Schmiedeknecht 1930</xref>: 377; Roman 1932: 8; <xref ref-type="bibr" rid="B13">Hedicke 1939</xref>: 21; <xref ref-type="bibr" rid="B9">Ferrière 1946</xref>: 237, 239, 244; <xref ref-type="bibr" rid="B15">Hellén 1950</xref>: 4; <xref ref-type="bibr" rid="B53">Šedivý 1958</xref>: 35, 37, 42; Györfi and Bajári 1962: 43, 50; <xref ref-type="bibr" rid="B14">Hedqvist 1973</xref>: 186 (lectotype designation); <xref ref-type="bibr" rid="B35">Madl 1989a</xref>: 161, <xref ref-type="bibr" rid="B36">1989b</xref>: 44; <xref ref-type="bibr" rid="B49">Scaramozzino 1995</xref>: 3; <xref ref-type="bibr" rid="B44">Pagliano and Scaramozzino 2000</xref>: 13, 19, 33; <xref ref-type="bibr" rid="B47">Saure 2001</xref>: 29; <xref ref-type="bibr" rid="B61">van Achterberg 2013</xref>: fig. 185.</comment></tp:nomenclature-citation><tp:nomenclature-citation><tp:taxon-name>
                <tp:taxon-name-part taxon-name-part-type="genus" reg="Gasteruption">Gasteruption</tp:taxon-name-part> <tp:taxon-name-part taxon-name-part-type="species" reg="kriechbaumeri">kriechbaumeri</tp:taxon-name-part></tp:taxon-name><comment>Schletterer, 1889: 384, 389, 395, 396, 426; <xref ref-type="bibr" rid="B7">Dalla Torre 1902</xref>: 1068; Szépligeti 1903: 370; <xref ref-type="bibr" rid="B24">Kieffer 1912</xref>: 267; <xref ref-type="bibr" rid="B52">Schmiedeknecht 1930</xref>: 378, 382; <xref ref-type="bibr" rid="B13">Hedicke 1939</xref>: 15; <xref ref-type="bibr" rid="B9">Ferrière 1946</xref>: 237, 244; Györfi and Bajári 1962: 43, 50; <xref ref-type="bibr" rid="B51">Schmidt 1969</xref>: 294; <xref ref-type="bibr" rid="B35">Madl 1989a</xref>: 161, <xref ref-type="bibr" rid="B36">1989b</xref>: 44; <xref ref-type="bibr" rid="B65">Wall 1994</xref>: 149. Synonymised with <tp:taxon-name><tp:taxon-name-part taxon-name-part-type="genus" reg="Gasteruption">G.</tp:taxon-name-part> <tp:taxon-name-part taxon-name-part-type="species" reg="subtile">subtile</tp:taxon-name-part></tp:taxon-name> (Thomson) by <xref ref-type="bibr" rid="B35">Madl (1989a)</xref>.</comment></tp:nomenclature-citation><tp:nomenclature-citation><tp:taxon-name>
                <tp:taxon-name-part taxon-name-part-type="genus" reg="Gasteruption">Gasteruption</tp:taxon-name-part> <tp:taxon-name-part taxon-name-part-type="species" reg="sabulosum">sabulosum</tp:taxon-name-part></tp:taxon-name><comment>Schletterer, 1889: 390, 396, 423; <xref ref-type="bibr" rid="B7">Dalla Torre 1902</xref>: 1072; Szépligeti 1903: 370; <xref ref-type="bibr" rid="B24">Kieffer 1912</xref>: 264; Maidl 1923: 35; <xref ref-type="bibr" rid="B52">Schmiedeknecht 1930</xref>: 377; <xref ref-type="bibr" rid="B13">Hedicke 1939</xref>: 20; <xref ref-type="bibr" rid="B9">Ferrière 1946</xref>: 244; Madl 1989: 161; <xref ref-type="bibr" rid="B65">Wall 1994</xref>: 149. Synonymised with <tp:taxon-name><tp:taxon-name-part taxon-name-part-type="genus" reg="Gasteruption">G.</tp:taxon-name-part> <tp:taxon-name-part taxon-name-part-type="species" reg="kriechbaumeri">kriechbaumeri</tp:taxon-name-part></tp:taxon-name> Schletterer by <xref ref-type="bibr" rid="B9">Ferrière (1946)</xref> and with <tp:taxon-name><tp:taxon-name-part taxon-name-part-type="genus" reg="Gasteruption">G.</tp:taxon-name-part> <tp:taxon-name-part taxon-name-part-type="species" reg="subtile">subtile</tp:taxon-name-part></tp:taxon-name> (Thomson) by <xref ref-type="bibr" rid="B35">Madl (1989a)</xref>.</comment></tp:nomenclature-citation><tp:nomenclature-citation><tp:taxon-name>
                <tp:taxon-name-part taxon-name-part-type="genus" reg="Gasteruption">Gasteruption</tp:taxon-name-part> <tp:taxon-name-part taxon-name-part-type="species" reg="poecilothecus">poecilothecus</tp:taxon-name-part></tp:taxon-name><comment>Kieffer, 1911: 205.</comment></tp:nomenclature-citation><tp:nomenclature-citation><tp:taxon-name>
                <tp:taxon-name-part taxon-name-part-type="genus" reg="Gasteruption">Gasteruption</tp:taxon-name-part> <tp:taxon-name-part taxon-name-part-type="species" reg="poecilothecum">poecilothecum</tp:taxon-name-part></tp:taxon-name><comment>; <xref ref-type="bibr" rid="B68">Zhao et al. 2012</xref>: 73–75; <xref ref-type="bibr" rid="B54">Tan et al. 2016</xref>: 69, 84; van Achterberg et al. 2019: 6; van Achterberg 2019a: 7 (as synonym of <tp:taxon-name><tp:taxon-name-part taxon-name-part-type="genus" reg="Gasteruption">G.</tp:taxon-name-part> <tp:taxon-name-part taxon-name-part-type="species" reg="subtile">subtile</tp:taxon-name-part></tp:taxon-name> (Thomson)), 2019b: 22 (id.).</comment></tp:nomenclature-citation><tp:nomenclature-citation><tp:taxon-name>
                <tp:taxon-name-part taxon-name-part-type="genus" reg="Gasteruption">Gasteruption</tp:taxon-name-part> <tp:taxon-name-part taxon-name-part-type="species" reg="rossicum">rossicum</tp:taxon-name-part></tp:taxon-name><comment>Semenov Tian-Shanskij &amp; Kostylev, 1928: 89; <xref ref-type="bibr" rid="B13">Hedicke 1939</xref>: 20; Kozlov 1974: 76; <xref ref-type="bibr" rid="B35">Madl 1989a</xref>: 161; <xref ref-type="bibr" rid="B65">Wall 1994</xref>: 149. Synonymised with <tp:taxon-name><tp:taxon-name-part taxon-name-part-type="genus" reg="Gasteruption">G.</tp:taxon-name-part> <tp:taxon-name-part taxon-name-part-type="species" reg="subtile">subtile</tp:taxon-name-part></tp:taxon-name> (Thomson) by Kozlov (1974).</comment></tp:nomenclature-citation></tp:nomenclature-citation-list></tp:nomenclature><tp:treatment-sec sec-type="type material" id="SECID0EDAFK"><title>Type material.</title><p><bold><italic>Lectotype</italic></bold> of <italic><tp:taxon-name><tp:taxon-name-part taxon-name-part-type="genus" reg="Gasteruption">G.</tp:taxon-name-part> <tp:taxon-name-part taxon-name-part-type="species" reg="subtile">subtile</tp:taxon-name-part></tp:taxon-name></italic> ♀ (<abbrev xmlns:xlink="http://www.w3.org/1999/xlink" content-type="institution" xlink:title="Zoological Institute, Lund" id="ABBRID0EZAFK" xlink:type="simple">ZIL</abbrev>) from Sweden, “Norl” [= Norrland], “<italic><tp:taxon-name><tp:taxon-name-part taxon-name-part-type="genus" reg="Foenus"/><tp:taxon-name-part taxon-name-part-type="species" reg="subtilis">subtilis</tp:taxon-name-part></tp:taxon-name></italic>”, “Lectotypus <italic><tp:taxon-name><tp:taxon-name-part taxon-name-part-type="genus" reg="Foenus">Foenus</tp:taxon-name-part> <tp:taxon-name-part taxon-name-part-type="species" reg="subtilis">subtilis</tp:taxon-name-part></tp:taxon-name></italic> Thoms., ♀, K.-J. Hedqvist, det. 1972”. <bold><italic>Holotype</italic></bold> of <italic><tp:taxon-name><tp:taxon-name-part taxon-name-part-type="genus" reg="Gasteruption">G.</tp:taxon-name-part> <tp:taxon-name-part taxon-name-part-type="species" reg="poecilothecum">poecilothecum</tp:taxon-name-part></tp:taxon-name></italic>, ♀ (BMNH), “Type”, B.M. Type 3.a.164”, “<italic><tp:taxon-name><tp:taxon-name-part taxon-name-part-type="genus" reg="Gasteruption">Gasteruption</tp:taxon-name-part> <tp:taxon-name-part taxon-name-part-type="species" reg="poecilothecus">poecilothecus</tp:taxon-name-part></tp:taxon-name></italic> Kieff.”, “[Far East Russia or North China], Amoor [= Amur River= Heilongjiang] / 71 25”, “Determined by Dr. Kieffer”.</p></tp:treatment-sec><tp:treatment-sec sec-type="material" id="SECID0EMCFK"><title>Additional material.</title><p>1 ♀ (<named-content xmlns:xlink="http://www.w3.org/1999/xlink" content-type="dwc:institutional_code" xlink:type="simple">NWUX</named-content>), “NW China: Shaanxi, Miaojv, Liulin, Yaozhou, Tongchuan, sweep net [trapped in spider web], <named-content xmlns:xlink="http://www.w3.org/1999/xlink" content-type="dwc:verbatimCoordinates" xlink:type="simple"><named-content content-type="geo-json" specific-use="{&#34;type&#34;:&#34;Point&#34;,&#34;coordinates&#34;:[108.490000,35.600000]}" id="NCID0E1CFK" xlink:type="simple">35.60°N, 108.49°E</named-content></named-content>, 27.vii.2019, 934 m alt., Jiangli Tan, <named-content xmlns:xlink="http://www.w3.org/1999/xlink" content-type="dwc:institutional_code" xlink:type="simple">NWUX</named-content>”; 1 ♀ (<named-content xmlns:xlink="http://www.w3.org/1999/xlink" content-type="dwc:institutional_code" xlink:type="simple">RMNH</named-content>), “NW China: Shaanxi, Huaishuzhuang Rev. St., Ziwuling NNR, Fuxian, Yanan, sweep net, <named-content xmlns:xlink="http://www.w3.org/1999/xlink" content-type="dwc:verbatimCoordinates" xlink:type="simple"><named-content content-type="geo-json" specific-use="{&#34;type&#34;:&#34;Point&#34;,&#34;coordinates&#34;:[108.740000,35.860000]}" id="NCID0EMDFK" xlink:type="simple">35.86°N, 108.74°E</named-content></named-content>, 4.viii.2019, 1271 m alt., Jiangli Tan, <named-content xmlns:xlink="http://www.w3.org/1999/xlink" content-type="dwc:institutional_code" xlink:type="simple">NWUX</named-content>”; 1 ♂ (<named-content xmlns:xlink="http://www.w3.org/1999/xlink" content-type="dwc:institutional_code" xlink:type="simple">NWUX</named-content>) from Inner Mongolia.</p></tp:treatment-sec><tp:treatment-sec sec-type="distribution" id="SECID0E2DFK"><title>Distribution.</title><p>China (Hebei, Heilongjiang, Inner Mongolia, Jilin, Xinjiang); Europe (alpine-boreal); Mongolia; Far East Russia. New for Inner Mongolia and Shaanxi.</p></tp:treatment-sec><tp:treatment-sec sec-type="notes" id="SECID0EAEFK"><title>Notes.</title><p>The specimens identified as <italic><tp:taxon-name><tp:taxon-name-part taxon-name-part-type="genus" reg="Gasteruption">G.</tp:taxon-name-part> <tp:taxon-name-part taxon-name-part-type="species" reg="poecilothecum">poecilothecum</tp:taxon-name-part></tp:taxon-name></italic> (including the holotype) fall within the variation range of <italic><tp:taxon-name><tp:taxon-name-part taxon-name-part-type="genus" reg="Gasteruption">G.</tp:taxon-name-part> <tp:taxon-name-part taxon-name-part-type="species" reg="subtile">subtile</tp:taxon-name-part></tp:taxon-name></italic>, resulting in its synonymy with the latter species.</p><fig id="F52" position="float" orientation="portrait"><object-id xmlns:xlink="http://www.w3.org/1999/xlink" content-type="doi" xlink:type="simple">10.3897/zookeys.1038.64978.figures299-307</object-id><object-id xmlns:xlink="http://www.w3.org/1999/xlink" content-type="arpha" xlink:type="simple">F441140E-43CE-5AB4-AE58-4B19F5582E19</object-id><label>Figures 299–307.</label><caption><p><italic><tp:taxon-name><tp:taxon-name-part taxon-name-part-type="genus" reg="Gasteruption">Gasteruption</tp:taxon-name-part> <tp:taxon-name-part taxon-name-part-type="species" reg="subtile">subtile</tp:taxon-name-part></tp:taxon-name></italic> Thomson, female, Shaanxi <bold>299</bold> head lateral <bold>300</bold> mesosoma lateral <bold>301</bold> mesosoma dorsal <bold>302</bold> apex of metasoma ventral <bold>303</bold> base of antenna <bold>304</bold> head anterior <bold>305</bold> head dorsal <bold>306</bold> hind leg <bold>307</bold> apex of ovipositor sheath.</p></caption><graphic xmlns:xlink="http://www.w3.org/1999/xlink" xlink:href="zookeys-1038-001-g052.jpg" position="float" orientation="portrait" xlink:type="simple" id="oo_544113.jpg"><uri content-type="original_file" xlink:type="simple">https://binary.pensoft.net/fig/544113</uri></graphic></fig><fig id="F53" position="float" orientation="portrait"><object-id xmlns:xlink="http://www.w3.org/1999/xlink" content-type="doi" xlink:type="simple">10.3897/zookeys.1038.64978.figures308-309</object-id><object-id xmlns:xlink="http://www.w3.org/1999/xlink" content-type="arpha" xlink:type="simple">84F91D03-A86F-5569-AF7E-10DF402112E9</object-id><label>Figures 308–309.</label><caption><p>Measurements <bold>308</bold> of the relative length of the propleuron (a) and length of the mesoscutum in front of the tegulum (b) and <bold>309</bold> the length and maximum width of the basal antennal segments; asc = antesternal carina.</p></caption><graphic xmlns:xlink="http://www.w3.org/1999/xlink" xlink:href="zookeys-1038-001-g053.jpg" position="float" orientation="portrait" xlink:type="simple" id="oo_544114.jpg"><uri content-type="original_file" xlink:type="simple">https://binary.pensoft.net/fig/544114</uri></graphic></fig></tp:treatment-sec><ref-list><ref id="B50"><mixed-citation xmlns:xlink="http://www.w3.org/1999/xlink" xlink:type="simple"><person-group><name name-style="western"><surname>Schletterer</surname><given-names>A</given-names></name></person-group> (<year>1889</year>) <article-title>Die Hymenopteren-Gruppe der Evaniiden.</article-title><source>Annalen des Kaiserlich-Königliches Naturhistorischen Hofmuseums</source><volume>4</volume>: <fpage>373</fpage>–<lpage>546</lpage>.</mixed-citation></ref><ref id="B7"><mixed-citation xmlns:xlink="http://www.w3.org/1999/xlink" xlink:type="simple"><person-group><name name-style="western"><surname>Dalla Torre</surname><given-names>CG de [= KW von]</given-names></name></person-group> (<year>1902</year>) <article-title>2. Subfam. <tp:taxon-name><tp:taxon-name-part taxon-name-part-type="subfamily">Gasteruptionidae</tp:taxon-name-part></tp:taxon-name>: 1063–1075.</article-title><source>In: Catalogus Hymenopterorum hucusque descriptorum systematicus et synonymicus</source><volume>3</volume>: <fpage>1</fpage>–<lpage>1141</lpage>.</mixed-citation></ref><ref id="B24"><mixed-citation xmlns:xlink="http://www.w3.org/1999/xlink" xlink:type="simple"><person-group><name name-style="western"><surname>Kieffer</surname><given-names>JJ</given-names></name></person-group> (<year>1912</year>) <article-title><tp:taxon-name><tp:taxon-name-part taxon-name-part-type="family">Evaniidae</tp:taxon-name-part></tp:taxon-name>.</article-title><source>Das Tierreich</source><volume>30</volume>: <fpage>1</fpage>–<lpage>431</lpage>.</mixed-citation></ref><ref id="B52"><mixed-citation xmlns:xlink="http://www.w3.org/1999/xlink" xlink:type="simple"><person-group><name name-style="western"><surname>Schmiedeknecht</surname><given-names>O</given-names></name></person-group> (<year>1930</year>) Die Hymenopteren Nord- und Mitteleuropas mit Einschluss von England, Südschweiz, Südtirol und Ungarn nach ihren Gattungen und zum grossen Teil auch nach ihren Arten analytisch bearbeitet, 2<sup>nd</sup> edn. Jena, 1062 pp.</mixed-citation></ref><ref id="B13"><mixed-citation xmlns:xlink="http://www.w3.org/1999/xlink" xlink:type="simple"><person-group><name name-style="western"><surname>Hedicke</surname><given-names>H</given-names></name></person-group> (<year>1939</year>) Hymenopterorum Catalogus 11, <tp:taxon-name><tp:taxon-name-part taxon-name-part-type="family">Gasteruptiidae</tp:taxon-name-part></tp:taxon-name>. s’Gravenhage, 54 pp.</mixed-citation></ref><ref id="B9"><mixed-citation xmlns:xlink="http://www.w3.org/1999/xlink" xlink:type="simple"><person-group><name name-style="western"><surname>Ferrière</surname><given-names>C</given-names></name></person-group> (<year>1946</year>) <article-title>Les <italic><tp:taxon-name><tp:taxon-name-part taxon-name-part-type="genus">Gasteruption</tp:taxon-name-part></tp:taxon-name></italic> de la Suisse (Hym. <tp:taxon-name><tp:taxon-name-part taxon-name-part-type="family">Evaniidae</tp:taxon-name-part></tp:taxon-name>).</article-title><source>Mitteillungen der Schweizerischen Entomologischen Gesellschaft Bern</source><volume>20</volume>: <fpage>232</fpage>–<lpage>248</lpage>.</mixed-citation></ref><ref id="B15"><mixed-citation xmlns:xlink="http://www.w3.org/1999/xlink" xlink:type="simple"><person-group><name name-style="western"><surname>Hellén</surname><given-names>W</given-names></name></person-group> (<year>1950</year>) <article-title>Die Evaniiden Finnlands (Hym.).</article-title><source>Notulae Entomolgicae</source><volume>30</volume>: <fpage>1</fpage>–<lpage>5</lpage>.</mixed-citation></ref><ref id="B53"><mixed-citation xmlns:xlink="http://www.w3.org/1999/xlink" xlink:type="simple"><person-group><name name-style="western"><surname>Šedivý</surname><given-names>J</given-names></name></person-group> (<year>1958</year>) <article-title>Die tschechoslowakische Arten der Gasteruptioniden (Hym.).</article-title><source>Acta Societas Entomologicae Cechosloveniae, Praha (= Časopis Československé Společnosti Entomologické)</source><volume>55</volume>: <fpage>34</fpage>–<lpage>43</lpage>.</mixed-citation></ref><ref id="B14"><mixed-citation xmlns:xlink="http://www.w3.org/1999/xlink" xlink:type="simple"><person-group><name name-style="western"><surname>Hedqvist</surname><given-names>K-J</given-names></name></person-group> (<year>1973</year>) <article-title>Notes on the superfamily <tp:taxon-name><tp:taxon-name-part taxon-name-part-type="superfamily">Evanioidea</tp:taxon-name-part></tp:taxon-name> in Sweden with keys to families, genera and species (Hym., <tp:taxon-name><tp:taxon-name-part taxon-name-part-type="suborder">Apocrita</tp:taxon-name-part></tp:taxon-name>).</article-title><source>Entomologisk Tidskrift</source><volume>94</volume>(<issue>3–4</issue>): <fpage>177</fpage>–<lpage>187</lpage>.</mixed-citation></ref><ref id="B35"><mixed-citation xmlns:xlink="http://www.w3.org/1999/xlink" xlink:type="simple"><person-group><name name-style="western"><surname>Madl</surname><given-names>M</given-names></name></person-group> (<year>1989a</year>) <article-title>Über <tp:taxon-name><tp:taxon-name-part taxon-name-part-type="family">Gasteruptiidae</tp:taxon-name-part></tp:taxon-name> aus Tirol und Vorarlberg (<tp:taxon-name><tp:taxon-name-part taxon-name-part-type="order">Hymenoptera</tp:taxon-name-part></tp:taxon-name>, <tp:taxon-name><tp:taxon-name-part taxon-name-part-type="superfamily">Evanioidea</tp:taxon-name-part></tp:taxon-name>).</article-title><source>Berichte des naturwissenschaftlich-medizinischen Vereins in Innsbruck</source><volume>76</volume>: <fpage>159</fpage>–<lpage>163</lpage>.</mixed-citation></ref><ref id="B36"><mixed-citation xmlns:xlink="http://www.w3.org/1999/xlink" xlink:type="simple"><person-group><name name-style="western"><surname>Madl</surname><given-names>M</given-names></name></person-group> (<year>1989b</year>) <article-title>Über <tp:taxon-name><tp:taxon-name-part taxon-name-part-type="family">Gasteruptiidae</tp:taxon-name-part></tp:taxon-name> aus Jugoslawien (<tp:taxon-name><tp:taxon-name-part taxon-name-part-type="order">Hymenoptera</tp:taxon-name-part></tp:taxon-name>, <tp:taxon-name><tp:taxon-name-part taxon-name-part-type="superfamily">Evanioidea</tp:taxon-name-part></tp:taxon-name>).</article-title><source>Nachrichtenblatt der Bayerischen Entomologen</source><volume>38</volume>: <fpage>40</fpage>–<lpage>45</lpage>.</mixed-citation></ref><ref id="B49"><mixed-citation xmlns:xlink="http://www.w3.org/1999/xlink" xlink:type="simple"><person-group><name name-style="western"><surname>Scaramozzino</surname><given-names>PL</given-names></name></person-group> (<year>1995</year>) <article-title><tp:taxon-name><tp:taxon-name-part taxon-name-part-type="order">Hymenoptera</tp:taxon-name-part></tp:taxon-name><tp:taxon-name><tp:taxon-name-part taxon-name-part-type="superfamily">Trigonalyoidea</tp:taxon-name-part></tp:taxon-name>, <tp:taxon-name><tp:taxon-name-part taxon-name-part-type="superfamily">Evanioidea</tp:taxon-name-part></tp:taxon-name>, <tp:taxon-name><tp:taxon-name-part taxon-name-part-type="superfamily">Stephanoidea</tp:taxon-name-part></tp:taxon-name>.</article-title><source>In: Minelli A, Ruffo S, Posta S (Eds) Checklist delli Specie della Fauna Italiana</source><volume>94</volume>: <fpage>1</fpage>–<lpage>4</lpage>.</mixed-citation></ref><ref id="B44"><mixed-citation xmlns:xlink="http://www.w3.org/1999/xlink" xlink:type="simple"><person-group><name name-style="western"><surname>Pagliano</surname><given-names>G</given-names></name><name name-style="western"><surname>Scaramozzino</surname><given-names>PL</given-names></name></person-group> (<year>2000</year>) <article-title><tp:taxon-name><tp:taxon-name-part taxon-name-part-type="family">Gasteruptiidae</tp:taxon-name-part></tp:taxon-name> italiani (<tp:taxon-name><tp:taxon-name-part taxon-name-part-type="order">Hymenoptera</tp:taxon-name-part></tp:taxon-name>: <tp:taxon-name><tp:taxon-name-part taxon-name-part-type="superfamily">Evanioidea</tp:taxon-name-part></tp:taxon-name>).</article-title><source>Bollettino del Museo di Zoologia dell’Università di Torino</source><volume>17</volume>: <fpage>5</fpage>–<lpage>38</lpage>. [figs 1–37]</mixed-citation></ref><ref id="B47"><mixed-citation xmlns:xlink="http://www.w3.org/1999/xlink" xlink:type="simple"><person-group><name name-style="western"><surname>Saure</surname><given-names>C</given-names></name></person-group> (<year>2001</year>) <article-title><tp:taxon-name><tp:taxon-name-part taxon-name-part-type="superfamily">Trigonalyoidea</tp:taxon-name-part></tp:taxon-name>, <tp:taxon-name><tp:taxon-name-part taxon-name-part-type="superfamily">Evanioidea</tp:taxon-name-part></tp:taxon-name>, <tp:taxon-name><tp:taxon-name-part taxon-name-part-type="superfamily">Stephanoidea</tp:taxon-name-part></tp:taxon-name>: 29–30.</article-title> In: <person-group><name name-style="western"><surname>Dathe</surname><given-names>HH</given-names></name><name name-style="western"><surname>Taeger</surname><given-names>A</given-names></name><name name-style="western"><surname>Blank</surname><given-names>SM</given-names></name></person-group> (<role>Eds</role>) <issue-title>Verzeichnis der Hautflügler Deutschlands (Entomofauna Germanica 4). Entomologische Nachrichten und Berichte, Dresden.</issue-title><source>Beiheft</source><volume>7</volume>: <fpage>1</fpage>–<lpage>178</lpage>.</mixed-citation></ref><ref id="B61"><mixed-citation xmlns:xlink="http://www.w3.org/1999/xlink" xlink:type="simple"><person-group><name name-style="western"><surname>van Achterberg</surname><given-names>C</given-names></name></person-group> (<year>2013</year>) <article-title>De Nederlandse <tp:taxon-name><tp:taxon-name-part taxon-name-part-type="family">Gasteruptiidae</tp:taxon-name-part></tp:taxon-name> of Hongerwespen (<tp:taxon-name><tp:taxon-name-part taxon-name-part-type="order">Hymenoptera</tp:taxon-name-part></tp:taxon-name>: <tp:taxon-name><tp:taxon-name-part taxon-name-part-type="superfamily">Evanioidea</tp:taxon-name-part></tp:taxon-name>).</article-title><source>Nederlandse Faunistische Mededelingen</source><volume>39</volume>: <fpage>55</fpage>–<lpage>87</lpage>.</mixed-citation></ref><ref id="B51"><mixed-citation xmlns:xlink="http://www.w3.org/1999/xlink" xlink:type="simple"><person-group><name name-style="western"><surname>Schmidt</surname><given-names>K</given-names></name></person-group> (<year>1969</year>) <article-title>Beiträge zur Kenntnis der Hymenopterenfauna des Mittelrheingebietes, insbesondere des Mainzer Sandes.</article-title><source>Mainzer Naturwissenschaftliches Archiv</source><volume>8</volume>: <fpage>292</fpage>–<lpage>302</lpage>.</mixed-citation></ref><ref id="B65"><mixed-citation xmlns:xlink="http://www.w3.org/1999/xlink" xlink:type="simple"><person-group><name name-style="western"><surname>Wall</surname><given-names>I</given-names></name></person-group> (<year>1994</year>) <article-title>Seltene Hymenopteren aus Mittel-, West- und Südeuropa (<tp:taxon-name><tp:taxon-name-part taxon-name-part-type="order">Hymenoptera</tp:taxon-name-part></tp:taxon-name><tp:taxon-name><tp:taxon-name-part taxon-name-part-type="suborder">Apocrita</tp:taxon-name-part></tp:taxon-name>: <tp:taxon-name><tp:taxon-name-part taxon-name-part-type="superfamily">Stephanoidea</tp:taxon-name-part></tp:taxon-name>, <tp:taxon-name><tp:taxon-name-part taxon-name-part-type="superfamily">Evanoidea</tp:taxon-name-part></tp:taxon-name>, <tp:taxon-name>Trygonalyoidea</tp:taxon-name>).</article-title><source>Entomofauna</source><volume>15</volume>(<issue>14</issue>): <fpage>137</fpage>–<lpage>184</lpage>.</mixed-citation></ref><ref id="B68"><mixed-citation xmlns:xlink="http://www.w3.org/1999/xlink" xlink:type="simple"><person-group><name name-style="western"><surname>Zhao</surname><given-names>K-X</given-names></name><name name-style="western"><surname>van Achterberg</surname><given-names>C</given-names></name><name name-style="western"><surname>Xu</surname><given-names>Z-F</given-names></name></person-group> (<year>2012</year>) <article-title>A revision of the Chinese <tp:taxon-name><tp:taxon-name-part taxon-name-part-type="family">Gasteruptiidae</tp:taxon-name-part></tp:taxon-name> (<tp:taxon-name><tp:taxon-name-part taxon-name-part-type="order">Hymenoptera</tp:taxon-name-part></tp:taxon-name>, <tp:taxon-name><tp:taxon-name-part taxon-name-part-type="superfamily">Evanioidea</tp:taxon-name-part></tp:taxon-name>).</article-title><source>ZooKeys</source><volume>237</volume>: <fpage>1</fpage>–<lpage>123</lpage>. <ext-link xlink:type="simple" ext-link-type="doi" xlink:href="10.3897/zookeys.237.3956">https://doi.org/10.3897/zookeys.237.3956</ext-link></mixed-citation></ref><ref id="B54"><mixed-citation xmlns:xlink="http://www.w3.org/1999/xlink" xlink:type="simple"><person-group><name name-style="western"><surname>Tan</surname><given-names>J-L</given-names></name><name name-style="western"><surname>van Achterberg</surname><given-names>C</given-names></name><name name-style="western"><surname>Tan</surname><given-names>Q-Q</given-names></name><name name-style="western"><surname>Chen</surname><given-names>X-X</given-names></name></person-group> (<year>2016</year>) <article-title>Four new species of <italic><tp:taxon-name><tp:taxon-name-part taxon-name-part-type="genus">Gasteruption</tp:taxon-name-part></tp:taxon-name></italic> Latreille from NW China, with an illustrated key to the species from Palaearctic China (<tp:taxon-name><tp:taxon-name-part taxon-name-part-type="order">Hymenoptera</tp:taxon-name-part></tp:taxon-name>, <tp:taxon-name><tp:taxon-name-part taxon-name-part-type="family">Gasteruptiidae</tp:taxon-name-part></tp:taxon-name>).</article-title><source>ZooKeys</source><volume>612</volume>: <fpage>51</fpage>–<lpage>112</lpage>. <ext-link xlink:type="simple" ext-link-type="doi" xlink:href="10.3897/zookeys.612.9751">https://doi.org/10.3897/zookeys.612.9751</ext-link></mixed-citation></ref></ref-list></tp:taxon-treatment>
